# Supplementary material for: Colony entropy—Allocation of goods in ant colonies
Source: PLoS Comput Biol. 2019 Aug 5;15(8):e1006925. doi: 10.1371/journal.pcbi.1006925 (PMC6681937; doi:10.1371/journal.pcbi.1006925)
Supplement: S1 Data — Interaction data for three different colonies. Includes ant IDs, interaction times, and interaction sizes. (XLSX) [file pcbi.1006925.s008.xlsx]

## Sheet: trophallaxis_table_colonyA
ant1	ant2	initial_time	final_time	group_interaction	ant1_had_before_measurement	ant1_had_before_estimation	ant1_had_before_sum_of_events	ant1_gave	ant2_had_before_measurement	ant2_had_before_estimation	ant2_had_before_sum_of_events	ant2_gave
418	392	393	799	-1	nan	0	0	0	nan	0	0	0
302	42	397	438	-1	nan	0	0	0	nan	0	0	0
-1	302	466	508	-1	nan	nan	nan	nan	nan	0	0	0
209	-1	544	558	-1	nan	0	0	0	nan	nan	nan	nan
429	535	840	942	-1	461.938	0	0	0	nan	0	0	0
-1	171	850	874	-1	nan	nan	nan	nan	nan	0	0	0
552	207	906	936	-1	nan	0	0	0	nan	0	0	0
552	207	962	968	-1	nan	0	0	0	nan	0	0	0
535	424	982	986	-1	nan	0	0	0	1328	0	0	0
42	1125	1015	1137	-1	390	390	0	0	nan	0	0	0
392	182	1023	1033	-1	nan	0	0	0	nan	0	0	0
-1	170	1220	1242	-1	nan	nan	nan	nan	nan	0	0	0
42	-1	1230	1256	-1	nan	390	0	0	nan	nan	nan	nan
685	180	1346	1412	-1	nan	0	0	0	nan	0	0	0
42	208	1352	1404	-1	nan	0	0	0	nan	0	0	0
265	445	1398	1419	-1	nan	0	0	0	919.3	0	0	0
552	418	1557	1561	-1	nan	0	0	0	nan	0	0	0
416	445	1632	1654	-1	nan	0	0	0	nan	0	0	0
365	265	1684	1778	-1	1213.4	0	0	0	755	1160.65	0	0
265	365	1808	1873	-1	nan	1160.65	0	0	nan	0	0	0
209	268	1869	1873	-1	nan	0	0	0	nan	0	0	0
552	32	1917	2009	-1	nan	0	0	0	251.017	0	0	0
179	36	2030	2049	-1	nan	0	0	0	322.817	0	0	0
35	142	2106	2128	-1	nan	0	0	0	nan	0	0	0
-1	-1	2200	2208	-1	nan	nan	nan	nan	nan	nan	nan	nan
-1	137	2285	2301	-1	nan	nan	nan	nan	1700.7	0	0	0
552	418	2287	2303	-1	nan	0	0	-1	nan	0	0	1
365	-1	2297	2323	-1	nan	0	0	2736.1	nan	nan	nan	nan
248	521	2347	2375	-1	2714.96	0	0	0	3339.32	0	0	0
392	552	2349	2363	-1	nan	0	0	nan	nan	nan	-1	nan
525	171	2375	2411	-1	nan	0	0	629	nan	0	0	-629
392	445	2421	2434	-1	nan	nan	nan	-0.935399	nan	0	0	0.935399
35	142	2552	2592	-1	nan	0	0	-1	nan	0	0	1
268	209	2568	2612	-1	58096.4	58096.4	58096.4	-18512	nan	0	0	18512
529	384	2685	2713	-1	nan	0	0	0	nan	0	0	0
209	207	2739	2854	-1	14622.6	14622.6	18512	-9130.19	nan	0	0	9130.19
268	392	2805	2844	-1	59330.6	59330.6	59330.6	-11309	nan	0	nan	11309
268	265	2870	2908	-1	48021.6	48021.6	48021.6	0	nan	1160.65	0	0
392	207	2902	2910	-1	27803.2	27803.2	nan	-98.4596	9384.81	4140.53	9130.19	98.4596
268	-1	2916	2956	-1	32883.5	32883.5	48021.6	-10640.4	nan	nan	nan	nan
209	524	2928	3006	-1	5492.36	5492.36	9381.83	nan	3183.11	0	0	nan
265	229	2942	2994	-1	16763.4	16763.4	0	-0.310679	nan	0	0	0.310679
-1	32	2998	3135	-1	nan	nan	nan	nan	nan	0	0	0.877757
291	170	3062	3184	-1	nan	0	0	0	nan	0	0	0
180	209	3073	3095	-1	53059.6	53059.6	53059.6	-7104.46	3761.84	3360.16	nan	7104.46
180	392	3107	3143	-1	44872.4	44872.4	45955.2	-18049.8	15785.3	27310.9	nan	18049.8
265	552	3137	3149	-1	8264.48	8264.48	-0.310679	-1733.7	1318.53	1040.08	nan	1733.7
180	209	3145	3161	-1	22553.5	22553.5	27905.3	-4682.67	10344.3	9239.72	nan	4682.67
209	552	3189	3231	-1	13340.6	13340.6	nan	-7357.06	2329.18	2919.32	nan	7357.06
-1	302	3197	3258	-1	nan	nan	nan	nan	nan	0	0	0.94338
392	-1	3229	3234	-1	44703.3	44703.3	nan	-4373.63	nan	nan	nan	nan
248	229	3244	3266	-1	445.973	445.973	0	-0.310679	nan	0.310679	0.310679	0.310679
-1	203	3284	3362	-1	nan	nan	nan	nan	nan	0	0	0.979206
161	685	3286	3304	-1	nan	0	0	0	nan	0	0	0
392	-1	3292	3326	-1	40329.7	40329.7	nan	4722.01	nan	nan	nan	nan
291	-1	3296	3362	-1	nan	0	0	20706.4	nan	nan	nan	nan
552	170	3296	3300	-1	10761	10761	nan	699.695	nan	0	0	-699.695
209	207	3306	3312	-1	6750.32	6750.32	nan	343.578	3730.91	3188.37	9228.65	-343.578
552	-1	3322	3340	-1	11460.7	11460.7	nan	-2808.12	nan	nan	nan	nan
265	418	3336	3386	-1	9044.65	9044.65	-1734.01	0	22364.5	14548	1	0
268	209	3350	3406	-1	69471.8	69471.8	69471.8	-16124	7316.32	7157.64	nan	16124
180	248	3406	3519	-1	54873.6	54873.6	54873.6	0	nan	445.662	-0.310679	0
268	552	3420	3499	-1	50993.9	50993.9	53347.7	-29767.3	7056.52	8652.57	nan	29767.3
-1	416	3455	3555	-1	nan	nan	nan	nan	664.877	660.894	0	30363.5
1	170	3472	3480	-1	2703	0	0	29078.3	nan	nan	-699.695	-29078.3
268	209	3509	3593	-1	11255.3	11255.3	23580.5	nan	22860.8	22365	nan	nan
72	405	3521	3541	-1	2601.44	0	0	0	791.154	0	0	0
207	524	3529	3549	-1	2862.27	2862.27	8885.08	-731.078	2172.29	2478.07	nan	731.078
365	552	3539	3545	-1	2736.1	2736.1	2736.1	-2709.53	31636.4	38363.7	nan	2709.53
415	424	3593	3635	-1	nan	0	0	0	43918.5	12425.1	0	0
392	524	3623	3658	-1	45051.7	45051.7	nan	-5944.43	6265.85	3153.58	nan	5944.43
1125	525	3625	3640	-1	853.811	853.811	0	nan	653.342	629	629	nan
209	170	3648	3760	-1	45040.4	45040.4	nan	-14953.9	4929.27	4907.9	-29778	14953.9
416	248	3664	3670	-1	31024.4	31024.4	30363.5	-1090.37	19070.5	30356.8	-0.310679	1090.37
171	408	3694	3758	-1	39545.8	39545.8	39545.8	-14065.7	923.498	0	0	14065.7
180	552	3696	3736	-1	43596.9	43596.9	43596.9	-14747.8	36687.8	41073.2	nan	14747.8
416	32	3730	3778	-1	29739.8	29739.8	29273.1	-8858.04	1534.52	1370.18	0.877757	8858.04
392	-1	3734	3744	-1	37131.6	37131.6	nan	-4999.37	nan	nan	nan	nan
180	207	3744	3790	-1	30476.9	30476.9	28849.1	-14282.1	2765.76	2111.19	8154	14282.1
248	-1	3766	3780	2	21328.7	30812.8	1090.06	-2226.73	nan	nan	nan	nan
408	524	3772	3780	1	41961.9	0	14065.7	-1320.48	40926.7	0	nan	1320.48
552	161	3774	3863	-1	56696.2	56696.2	nan	-27674.3	nan	0	0	27674.3
-1	-1	3784	3933	-1	nan	nan	nan	nan	nan	nan	nan	nan
209	524	3802	3905	-1	32236.7	32236.7	nan	-8366.36	10736.6	0	nan	8366.36
521	-1	3818	3849	-1	nan	0	0	0	nan	nan	nan	nan
-1	424	3832	3865	-1	nan	nan	nan	nan	nan	12425.1	0	0.316758
416	229	3847	3851	-1	23182.1	23182.1	20415.1	-6577.67	nan	0.621358	0.621358	6577.67
207	-1	3851	3883	-1	16278.9	16278.9	22436.1	-1358.62	nan	nan	nan	nan
1152	386	3853	3985	-1	nan	0	0	0	2562	0	0	0
416	137	3883	3939	-1	16604.4	16604.4	13837.4	nan	840.495	885.163	0	nan
207	408	3899	3933	-1	14920.3	14920.3	21077.4	-4725.05	14086.3	0	12745.3	4725.05
421	209	3909	3935	-1	59966.4	59966.4	59966.4	-8815.48	22814.3	20390.3	nan	8815.48
171	139	3929	3943	-1	45284.7	45284.7	45284.7	-1	1111.01	0	0	1
421	365	3943	3957	-1	53847.5	53847.5	51150.9	-10878.4	nan	26.5699	26.5699	10878.4
552	524	3945	3953	-1	29021.8	29021.8	nan	-4011.42	23986	18656.4	nan	4011.42
-1	-1	3947	4021	-1	nan	nan	nan	nan	nan	nan	nan	nan
-1	-1	3947	4046	-1	nan	nan	nan	nan	nan	nan	nan	nan
421	170	3959	3971	-1	42966.9	42966.9	40272.5	-8843.3	22332.5	19873.2	-14824.1	8843.3
171	139	3961	3981	-1	45245.5	45245.5	45283.7	2009.27	nan	1	1	-2009.27
552	329	3965	3971	-1	24653.3	24653.3	nan	-0.886935	nan	0	0	0.886935
552	32	3985	4003	-1	28809.3	28809.3	nan	1053.28	21239.4	15373.9	8858.92	-1053.28
416	389	3997	4048	-1	14429.2	14429.2	nan	-0.825371	nan	0	0	0.825371
171	524	4001	4090	-1	47254.8	47254.8	47293	-24398.3	18138.1	18484.2	nan	24398.3
408	552	4021	4029	-1	20133.6	20133.6	17470.3	-18.5275	20512	31171.2	nan	18.5275
170	-1	4044	4050	-1	27619	27619	-5980.84	1167.35	nan	nan	nan	nan
161	392	4064	4068	-1	18312.1	18312.1	27674.3	-1188.14	16647.4	32132.3	nan	1188.14
180	170	4064	4130	3	48253.1	53831.5	53831.5	-15354.6	29013.7	28786.4	-4813.49	15354.6
180	552	4076	4154	3	48253.1	53831.5	53831.5	-24929.6	23128.8	28887	nan	24929.6
268	408	4086	4130	-1	62245.6	62245.6	62245.6	-8929.39	19829.4	15999.9	17451.8	8929.39
209	265	4138	4146	-1	29683.7	29683.7	nan	269.235	2217.34	3523.16	-1734.01	-269.235
268	392	4142	4146	-1	54380.1	54380.1	53316.3	-3066.44	15531.4	29431.4	nan	3066.44
268	209	4162	4174	-1	51057.4	51057.4	50249.8	-0.96751	34502.2	33753.9	nan	0.96751
180	42	4162	4166	-1	13747.4	13747.4	28901.9	4116.24	nan	0	0	-4116.24
-1	-1	4182	4192	-1	nan	nan	nan	nan	nan	nan	nan	nan
268	421	4184	4188	-1	nan	51056.4	50248.8	-1.08379	53632.7	58707.1	58707.1	1.08379
421	552	4194	4212	-1	50743	50743	58708.1	1437.26	56109.8	62854	nan	-1437.26
268	170	4196	4200	-1	47672.5	47672.5	50247.8	-532.599	42203.2	41108.9	10541.1	532.599
-1	-1	4204	4220	-1	nan	nan	nan	nan	nan	nan	nan	nan
268	421	4220	4226	-1	46485.2	46485.2	49715.2	-338.821	49084.2	53728.2	60145.4	338.821
392	171	4220	4228	-1	32483.6	32483.6	nan	3786.4	67879.5	33523.8	33523.8	-3786.4
552	524	4222	4230	-1	64261.7	64261.7	nan	-98.555	55214.7	42946.2	nan	98.555
209	-1	4230	4234	-1	33586.1	33586.1	nan	-673.968	nan	nan	nan	nan
268	421	4247	4251	-1	45812.5	45812.5	49376.3	-5805.05	45530.2	49837.9	60484.2	5805.05
170	392	4249	4253	-1	34940.2	34940.2	11073.7	1488.26	18984.6	36932.6	nan	-1488.26
552	-1	4251	4255	-1	63521.5	63521.5	nan	1165.71	nan	nan	nan	nan
-1	408	4259	4267	-1	nan	nan	nan	nan	45888.4	30196.4	26381.2	1010.23
268	-1	4259	4263	-1	34205.1	34205.1	43571.3	nan	nan	nan	nan	nan
171	182	4263	4367	-1	35622	35622	29737.4	-3226.41	nan	0	0	3226.41
421	552	4265	4285	-1	55633.2	55633.2	66289.3	-4126.14	57746.3	64687.2	nan	4126.14
268	170	4269	4273	-1	40721	40721	nan	2337.41	37409.5	36439.6	12562	-2337.41
229	173	4273	4331	-1	nan	6578.29	6578.29	nan	242.951	0	0	nan
-1	209	4277	4287	-1	nan	nan	nan	nan	10568.5	32912.1	nan	3490.87
170	139	4291	4323	-1	38523	38523	10224.6	-1111.45	3237.71	3361	-2008.27	1111.45
291	-1	4293	4303	-1	20706.4	20706.4	20706.4	nan	nan	nan	nan	nan
392	161	4301	4325	-1	37637.3	37637.3	nan	-627.611	32878.9	17034.3	26486.2	627.611
268	32	4307	4395	-1	44880.9	44880.9	nan	-23864.6	16179.5	14360.2	7805.63	23864.6
416	12	4307	4313	-1	9807.25	9807.25	nan	-1.17149	601.028	0	0	1.17149
421	-1	4315	4476	-1	51153.1	51153.1	62163.1	-39999.8	nan	nan	nan	nan
524	13	4315	4397	-1	38285.1	38285.1	nan	-9573.09	790.401	0	0	9573.09
-1	365	4325	4341	-1	nan	nan	nan	nan	1285.77	1363.2	10905	1
142	160	4327	4385	-1	nan	1	1	nan	721	0	0	nan
209	408	4351	4355	-1	36403	36403	nan	-2608.56	37837	31206.7	27391.4	2608.56
552	180	4353	4361	-1	66899.3	66899.3	nan	-205.242	48531.4	43349.7	43349.7	205.242
180	209	4363	4375	-1	43696.9	43696.9	43554.9	-3690.44	37219.8	33245.6	nan	3690.44
207	171	4381	4385	-1	55664.6	55664.6	55664.6	-9449.76	28940.2	32395.6	26511	9449.76
-1	-1	4395	4407	-1	nan	nan	nan	nan	nan	nan	nan	nan
171	42	4395	4411	-1	34297.7	34297.7	35960.7	0	472.948	511	-4116.24	0
392	265	4397	4409	-1	36311.7	36311.7	nan	-1427.95	4573.78	3751.91	-2003.24	1427.95
-1	182	4415	4443	-1	nan	nan	nan	nan	2204.43	1084.17	3226.41	3554.16
552	329	4417	4482	-1	66745.1	66745.1	nan	-23246.1	nan	0.886935	0.886935	23246.1
180	170	4423	4454	-1	40850.4	40850.4	39864.5	-3240.42	42018.4	37369.1	9113.1	3240.42
-1	-1	4423	4439	-1	nan	nan	nan	nan	nan	nan	nan	nan
524	-1	4435	4441	-1	23933.7	23933.7	nan	1028.09	nan	nan	nan	nan
1152	32	4446	4460	-1	nan	0	0	-0.877757	42942.2	37692.8	31670.3	0.877757
-1	13	4452	4604	-1	nan	nan	nan	nan	12314.9	10252.3	9573.09	6939.96
-1	424	4456	4536	-1	nan	nan	nan	nan	nan	0	0.316758	0.316758
207	182	4464	4478	-1	45764.4	45764.4	46214.8	-5015.07	4160.95	4638.33	6780.58	5015.07
392	170	4474	4492	-1	31526.9	31526.9	nan	-542.99	78906.4	40560.4	12353.5	542.99
180	5	4494	4556	-1	37041.1	37041.1	36624.1	-20690.9	1337.6	0	0	20690.9
415	524	4498	4504	-1	nan	0	0	-0.943199	29631.2	24961.8	nan	0.943199
207	170	4498	4504	-1	40670.7	40670.7	41199.7	-524.718	32602.4	37984.7	12896.5	524.718
209	552	4502	4506	-1	38774.7	38774.7	nan	-2155.2	34705.7	43499	nan	2155.2
170	552	4514	4530	-1	37954.3	37954.3	13421.2	-3380.71	32525.2	40943.4	nan	3380.71
229	1165	4544	4574	-1	2683.96	2683.96	nan	-1	nan	0	0	1
-1	248	4564	4594	-1	nan	nan	nan	nan	5675.49	28586.1	-1136.68	1.56482
552	524	4566	4582	-1	44384.7	44384.7	nan	1583.39	24325.1	18920.2	nan	-1583.39
182	180	4568	4584	-1	9549.29	9549.29	11795.6	-856.355	13298.1	15628.2	15933.1	856.355
329	-1	4574	4582	-1	17985.3	17985.3	23247	-1539.19	nan	nan	nan	nan
171	173	4580	4673	-1	41132.6	41132.6	41132.6	0	nan	nan	nan	0
209	180	4614	4622	-1	36278.2	36278.2	nan	-3334.98	14028.7	15705.7	16789.5	3334.98
-1	1125	4628	4638	-1	nan	nan	nan	nan	nan	nan	nan	nan
182	13	4630	4653	-1	8677.76	8677.76	10939.3	-6767.47	19033.6	17192.2	16513	6767.47
524	66	4638	4661	-1	20181.6	20181.6	nan	-19265.3	1831.03	0	0	19265.3
685	-1	4646	4693	-1	nan	0	0	0	nan	nan	nan	nan
329	-1	4665	4671	-1	16446.1	16446.1	21707.8	-434.243	nan	nan	nan	nan
1125	182	4671	4687	-1	nan	0	nan	nan	2142.84	1901.42	4171.82	nan
207	268	4679	4683	-1	54914.5	54914.5	54914.5	-3928.61	34864.9	41702	41702	3928.61
171	415	4683	4769	-1	26725.4	26725.4	41132.6	0	nan	nan	-0.943199	0
-1	248	4689	4699	-1	nan	nan	nan	nan	1916.04	3239.48	-1135.11	1.56482
72	-1	4691	4695	-1	3002.33	3002.33	0	9349.53	nan	nan	nan	nan
207	1152	4691	4699	-1	48600.6	48600.6	50985.9	0	nan	nan	-0.877757	0
13	291	4691	4695	-1	21689	21689	23280.5	-176.808	613.642	874.353	nan	176.808
265	13	4701	4707	-1	4821.71	4821.71	-575.291	19720.2	30596.7	16569.4	23103.7	-19720.2
329	-1	4707	4713	-1	16011.8	16011.8	21273.6	-150.956	nan	nan	nan	nan
207	248	4711	4729	-1	52579.4	52579.4	50985.9	-3056.57	nan	0	-1133.55	3056.57
170	268	4715	4775	-1	34890.3	34890.3	10040.5	4882.45	41313.7	42413.5	45630.6	-4882.45
-1	1165	4717	4721	-1	nan	nan	nan	nan	nan	1	1	1
552	365	4717	4727	-1	46096.2	46096.2	nan	-36.564	372.403	307.1	10906	36.564
-1	392	4737	4749	-1	nan	nan	nan	nan	19970.5	30862.8	nan	8002.52
552	21	4739	4932	-1	39726	39726	nan	-25697.4	1109.57	0	0	25697.4
-1	-1	4739	4807	-1	nan	nan	nan	nan	nan	nan	nan	nan
408	-1	4745	4767	-1	32632.2	32632.2	30000	-5711.7	nan	nan	nan	nan
209	429	4748	4924	-1	31251.5	31251.5	nan	nan	1080.71	1066.08	0	nan
248	-1	4759	4769	-1	1854.78	1854.78	1923.02	713.4	nan	nan	nan	nan
-1	139	4773	4797	-1	nan	nan	nan	nan	5496.57	3512.6	-896.822	1471.1
424	13	4781	4833	-1	3898.53	3898.53	0.633517	4660.74	10603.2	27867.4	3383.53	-4660.74
-1	268	4783	4797	-1	nan	nan	nan	nan	11737.3	36645.3	40748.2	503.677
207	1152	4795	4823	-1	49522.8	49522.8	47929.3	-3476.76	nan	0	-0.877757	3476.76
265	-1	4803	4809	-1	28117.1	28117.1	19144.9	-22818.6	nan	nan	nan	nan
-1	415	4807	4864	-1	nan	nan	nan	nan	37834.3	27555.4	-0.943199	21533.5
291	540	4834	4848	-1	nan	1051.16	nan	-0.745769	51314.1	0	0	0.745769
170	139	4843	4856	-1	38164.2	38164.2	14923	2693.86	4800.88	4983.7	574.278	-2693.86
32	-1	4852	4990	4	38421.7	35009.1	31671.1	-9033.09	nan	nan	nan	nan
180	248	4852	4856	-1	43222.5	43222.5	43222.5	1489.35	1777.7	2568.18	2636.42	-1489.35
137	392	4856	4884	-1	2740.8	2740.8	nan	4977.6	21470.4	38865.3	nan	-4977.6
180	408	4860	4872	-1	47918.7	47918.7	44711.9	-4146.96	36542	26920.4	24288.3	4146.96
268	521	4864	5060	-1	37148.9	37148.9	41251.8	-0.597018	nan	0	0	0.597018
-1	421	4868	4872	-1	nan	nan	nan	nan	47904.3	52436.6	52436.6	1.08253
-1	540	4876	4990	4	nan	nan	nan	nan	nan	0.745769	0.745769	nan
32	540	4876	5006	4	39444.4	35009.1	22638.1	-10516.6	nan	0.745769	nan	10516.6
5	-1	4884	4938	-1	19282	19282	20690.9	-12033.7	nan	nan	nan	nan
170	207	4886	4906	-1	41378.3	41378.3	17616.8	4314.87	53647.8	46046.1	44452.5	-4314.87
421	415	4892	4914	-1	50815.5	50815.5	52437.7	-4429.85	47461.9	49088.9	21532.6	4429.85
-1	35	4908	4916	-1	nan	nan	nan	nan	nan	nan	-1	nan
524	-1	4910	4916	-1	20974.9	20974.9	nan	18514.8	nan	nan	nan	nan
180	329	4914	4970	-1	51601.5	51601.5	40564.9	-16853.2	19370.1	15860.9	21122.6	16853.2
170	207	4916	4920	-1	44138.2	44138.2	21931.7	-2990.16	47102.2	40427.9	40137.7	2990.16
207	445	4928	4944	-1	40402.2	40402.2	43127.8	1711.69	18546.6	20982.3	0.935399	-1711.69
173	1152	4930	4948	-1	13924.6	13924.6	nan	-16572.2	1209.38	1969.2	3475.88	16572.2
-1	-1	4934	5008	-1	nan	nan	nan	nan	nan	nan	nan	nan
137	-1	4946	4952	-1	7721.21	7721.21	nan	-1577.87	nan	nan	nan	nan
170	48	4952	5276	-1	35362.4	35362.4	18941.5	nan	1485.43	0	0	nan
415	386	4954	4964	-1	53657	53657	25962.4	3441.66	46371.5	41416.6	0	-3441.66
5	-1	4956	4968	-1	7248.32	7248.32	8657.26	4699.31	nan	nan	nan	nan
182	365	4960	5026	-1	8603.1	8603.1	nan	0	246.087	267	10942.5	0
171	-1	4968	4986	-1	29326	29326	29326	5997	nan	nan	nan	nan
209	12	4968	5046	-1	9317.7	9317.7	nan	-4817.33	nan	1.17149	1.17149	4817.33
421	207	4970	4978	-1	48009.9	48009.9	48007.9	-2342.04	55563.3	42438.3	44839.5	2342.04
416	429	4976	5002	-1	8688.06	8688.06	nan	-2313.34	25568.7	24824.4	nan	2313.34
415	421	4978	4982	5	50133	57099.4	29404.1	-732.617	39107.1	43065.1	45665.8	732.617
415	445	4978	4982	5	50133	57099.4	28671.5	-1333.6	3766.01	3583.51	-1710.75	nan
207	180	4984	4990	-1	37856.1	37856.1	47181.6	2673.65	26030.3	34100.9	23711.7	-2673.65
-1	203	4996	5055	-1	nan	nan	nan	nan	338.168	400.495	0.979206	nan
421	-1	5004	5016	-1	43328.4	43328.4	46398.4	282.864	nan	nan	nan	nan
137	445	5006	5016	-1	6143.34	6143.34	nan	0	nan	nan	nan	0
207	179	5012	5154	-1	43254.2	43254.2	49855.2	-31091.4	nan	0	0	31091.4
171	-1	5026	5044	-1	35323	35323	35323	-3466.31	nan	nan	nan	nan
540	445	5032	5083	-1	23656.5	23656.5	nan	11178.4	22137	27765.9	nan	-11178.4
171	415	5053	5059	-1	31856.7	31856.7	31856.7	-1398.06	44995.8	54432.2	27337.9	1398.06
416	21	5055	5065	-1	7443.05	7443.05	nan	-2444.2	23922.8	26501.7	25697.4	2444.2
-1	552	5055	5147	-1	nan	nan	nan	nan	8813.5	10872.1	nan	18278.7
415	521	5082	5116	-1	55388.8	55388.8	28735.9	-3666.56	47029.9	25077.5	0.597018	3666.56
445	540	5109	5121	-1	14641	14641	nan	3006.36	40897.7	32606.7	nan	-3006.36
171	-1	5137	5143	-1	27134.6	27134.6	30458.7	-599.006	nan	nan	nan	nan
416	540	5137	5141	-1	5738.96	5738.96	nan	1079.97	42514.9	32253.5	nan	-1079.97
21	229	5143	5436	-1	30654.6	30654.6	28141.6	2760.29	14611.2	4168.38	nan	-2760.29
540	429	5151	5159	-1	30758.6	30758.6	nan	-6517.12	22946	29365.7	nan	6517.12
171	415	5153	5161	-1	26535.6	26535.6	29859.6	-789.155	42507.2	51421.7	25069.4	789.155
408	-1	5155	5161	-1	31120.4	31120.4	28435.2	-51.5488	nan	nan	nan	nan
13	209	5157	5183	-1	23697.3	23697.3	-1277.21	-3386.06	3872.41	4500.37	nan	3386.06
180	173	5157	5197	-1	50480	50480	50480	-3986.27	27066	15346.2	nan	3986.27
329	521	5165	5185	-1	32461.5	32461.5	37975.8	1158.08	41128	27684.3	3667.15	-1158.08
540	182	5171	5177	-1	32932.2	32932.2	nan	1974.43	6692.38	8270.93	nan	-1974.43
-1	137	5175	5356	-1	nan	nan	nan	nan	2224.63	3088.24	nan	14653.9
171	552	5181	5247	-1	27188.3	27188.3	29070.5	-22064.2	22248.9	29150.7	nan	22064.2
5	-1	5189	5260	-1	11947.6	11947.6	13356.6	-2546.65	nan	nan	nan	nan
540	429	5197	5201	-1	36223.2	36223.2	nan	-1467.45	28135.9	36007.7	nan	1467.45
180	416	5199	5298	-1	35002.1	35002.1	46493.7	-27431.3	7135.69	6476.04	nan	27431.3
415	302	5213	5348	-1	52213.8	52213.8	25858.5	-20484.8	nan	0	0.94338	20484.8
173	-1	5251	5302	-1	16303.9	16303.9	nan	1276.76	nan	nan	nan	nan
521	160	5264	5356	-1	27101.5	27101.5	2509.07	0	nan	nan	nan	0
552	161	5266	5364	-1	51222.1	51222.1	nan	-8424.13	21939.7	17566.4	27113.8	8424.13
179	203	5278	5362	-1	29678.6	29678.6	31091.4	-4381.17	nan	0	nan	4381.17
408	540	5300	5316	-1	31068.9	31068.9	28383.7	-821.107	36613.6	34218.5	nan	821.107
170	-1	5306	5475	-1	17338	17338	nan	-9697.9	nan	nan	nan	nan
386	32	5318	5328	-1	nan	37974.9	-3441.66	-0.895216	20557.6	18044.6	12121.4	0.895216
173	540	5342	5346	-1	17580.6	17580.6	nan	-1.53138	28708.7	34861.3	nan	1.53138
173	415	5360	5368	-1	17544.2	17544.2	nan	-1080.75	17404.1	31728.9	5373.71	1080.75
-1	416	5362	5366	-1	nan	nan	nan	nan	21942	35121.3	nan	0.983035
-1	415	5374	5380	-1	nan	nan	nan	nan	18217.1	33211	6454.47	2488.39
-1	415	5384	5388	-1	nan	nan	nan	nan	19582	35699.4	8942.86	1636.12
416	408	5388	5392	-1	34799.3	34799.3	nan	-2589.27	35767.1	29033.6	27562.6	2589.27
203	-1	5398	5408	-1	3865.91	3865.91	nan	2818.64	nan	nan	nan	nan
521	160	5398	5491	-1	17532.5	17532.5	2509.07	-907.402	7000.28	8653.33	nan	907.402
416	-1	5398	5402	-1	32003.5	32003.5	nan	-2137.02	nan	nan	nan	nan
416	248	5410	5416	-1	29866.5	29866.5	nan	286.726	2543.41	4048.65	1147.08	-286.726
415	540	5428	5438	-1	37335.5	37335.5	10579	-1810.99	47740.2	31798.8	nan	1810.99
207	-1	5440	5569	-1	28590.9	28590.9	28590.9	-19212.3	nan	nan	nan	nan
-1	203	5457	5473	-1	nan	nan	nan	nan	5644.26	6684.55	nan	0.979206
540	415	5463	5467	-1	32663.6	32663.6	nan	2209.05	23659.7	35520.7	8767.99	-2209.05
421	302	5473	5525	-1	56033.6	56033.6	56033.6	-10746.8	nan	20484.8	20485.7	10746.8
268	415	5483	5497	-1	58278.5	58278.5	58278.5	-1729.84	33090.5	37462.9	6558.94	1729.84
416	552	5483	5507	-1	34734.6	34734.6	nan	-2940.08	34690.5	42793.2	nan	2940.08
248	173	5487	5563	-1	4161.63	4161.63	860.352	-681.23	41985.3	16478.1	nan	681.23
170	95	5491	5501	-1	7640.06	7640.06	nan	nan	20933.8	0	0	nan
111	-1	5503	5507	-1	22215	0	0	0	nan	nan	nan	nan
42	521	5505	5527	-1	nan	511	-4116.24	-4979.91	23443.5	13996.2	1601.67	4979.91
268	209	5505	5589	-1	55808.2	55808.2	56548.7	-30681.5	7613.79	7448.67	nan	30681.5
35	13	5509	5523	-1	640	640	nan	-0.832508	21189	17640	-4663.28	0.832508
170	-1	5529	5545	-1	7822.32	7822.32	nan	5534.83	nan	nan	nan	nan
421	-1	5533	5539	-1	45286.9	45286.9	45286.9	242.486	nan	nan	nan	nan
329	-1	5535	5575	-1	34020.3	34020.3	39133.9	-6926.07	nan	nan	nan	nan
229	220	5535	5561	-1	1405.08	1405.08	nan	-1	nan	0	0	1
180	421	5547	5551	-1	49973	49973	49973	-2565.93	45556.3	45529.3	45529.4	2565.93
48	179	5551	5571	-1	15945.6	15945.6	nan	-585.38	52402.2	25297.4	26710.2	585.38
529	-1	5551	5595	-1	10765.6	10765.6	0	0	nan	nan	nan	nan
408	415	5555	5567	-1	24377.2	24377.2	30151.8	4733.72	27729.4	38907.3	8288.78	-4733.72
421	203	5577	5854	-1	45692.1	45692.1	48095.3	-27785.7	6681.79	6044.05	nan	27785.7
180	137	5579	5591	-1	47299.2	47299.2	47407.1	-1558.63	18562.8	17742.1	nan	1558.63
207	-1	5579	5583	-1	9378.58	9378.58	9378.58	3119.25	nan	nan	nan	nan
-1	-1	5583	5593	-1	nan	nan	nan	nan	nan	nan	nan	nan
-1	302	5593	5623	-1	nan	nan	nan	nan	4291.59	4896.61	31232.5	19631.3
552	207	5595	5619	-1	44301.3	44301.3	nan	10947.4	18329.8	12497.8	12497.8	-10947.4
21	13	5603	5619	-1	32672.9	32672.9	30901.8	472.07	19628.9	15005.6	-4662.44	-472.07
173	-1	5603	5623	-1	16733.7	16733.7	nan	-2612.72	nan	nan	nan	nan
416	171	5607	5611	-1	28327.5	28327.5	nan	961.717	33766.3	31791.2	31791.2	-961.717
268	209	5609	5641	-1	30443.7	30443.7	25867.2	-10087.5	40062.2	39193.4	nan	10087.5
521	229	5615	5706	-1	18976.1	18976.1	6581.58	1311.78	2732.01	1421.7	nan	-1311.78
171	-1	5629	5635	-1	32446.6	32446.6	30829.5	-3217.9	nan	nan	nan	nan
179	-1	5630	5643	-1	25847.8	25847.8	27295.6	1664.52	nan	nan	nan	nan
170	415	5637	5643	-1	13357.1	13357.1	nan	-1923.9	32035.3	37233.7	3555.06	1923.9
180	161	5641	5704	-1	46115.9	46115.9	45848.5	-9505.9	27415.8	24574.8	35537.9	9505.9
552	-1	5641	5649	-1	55440.8	55440.8	nan	-869.465	nan	nan	nan	nan
171	173	5641	5662	6	38295.8	29228.8	27611.6	0	27882.1	14121	nan	0
540	182	5645	5649	-1	34887.4	34887.4	nan	-2189.59	5460	6747.86	nan	2189.59
13	21	5655	5672	-1	14815.3	14815.3	-5134.51	-3396.46	27286	35692.9	31373.9	3396.46
32	415	5662	5690	-1	16483.2	16483.2	12122.3	3553.84	27902.1	35591	5478.96	-3553.84
171	-1	5662	5670	6	27719.9	29228.8	27611.6	1434.64	nan	nan	nan	nan
-1	416	5672	5678	-1	nan	nan	nan	nan	31121.7	34854.5	nan	0.983035
-1	66	5678	5686	-1	nan	nan	nan	nan	18614.2	21206.6	19265.3	1
1165	429	5682	5688	-1	2691.8	2691.8	2	14624.4	39080	37298.6	nan	-14624.4
408	268	5688	5764	-1	29662.9	29662.9	34885.5	2884.39	16345.1	20257.2	15779.7	-2884.39
552	171	5692	5698	-1	54571.4	54571.4	nan	1836.27	43934.8	33532.7	29046.2	-1836.27
416	248	5700	5704	-1	31620.9	31620.9	nan	-144.506	2020.53	3216.32	179.122	144.506
-1	160	5702	5802	-1	nan	nan	nan	nan	12729.3	9556.34	nan	5097.21
415	72	5704	5722	-1	31796.5	31796.5	1925.12	345.954	14316.3	12351.9	9349.53	-345.954
552	416	5716	5724	-1	57890.4	57890.4	nan	-1054.02	38828.4	31476.4	nan	1054.02
170	32	5716	5742	-1	11127.9	11127.9	nan	-588.469	18849.4	17175.2	15676.2	588.469
248	552	5734	5752	-1	53756.5	53756.5	323.628	-1.21264	72762.7	56386.9	nan	1.21264
171	415	5740	5744	-1	32465.2	32465.2	27209.9	-3174.27	27997.4	33869	2271.08	3174.27
416	173	5740	5748	-1	29212.3	29212.3	nan	2084.14	26031.5	16263.1	nan	-2084.14
139	180	5748	5766	-1	5543.8	5543.8	-2119.58	-3917.99	32051.1	34716.7	36342.6	3917.99
21	429	5750	5760	-1	39519.6	39519.6	34770.4	-309.706	39551.8	34663.7	nan	309.706
209	72	5760	5768	-1	48085.7	48085.7	nan	-3541.18	nan	12005.9	9003.57	3541.18
173	171	5762	5798	-1	15110.8	15110.8	nan	3042.12	19269.4	29039.4	24035.7	-3042.12
392	161	5764	5780	-1	34135.6	34135.6	nan	-251.618	56310.7	29174.1	45043.8	251.618
180	111	5774	5786	-1	31632.8	31632.8	40260.6	-8845.58	nan	0	0	8845.58
48	-1	5776	5861	-1	13438.7	13438.7	nan	-10884.8	nan	nan	nan	nan
408	540	5776	5796	-1	33148.9	33148.9	37769.9	-48.7705	37056.6	34632.5	nan	48.7705
416	248	5776	5784	-1	32341.5	32341.5	nan	768.536	nan	53755.2	322.416	-768.536
268	180	5790	5812	-1	23040	23040	12895.4	-5301.55	20805.1	22787	31415	5301.55
-1	171	5802	5808	-1	nan	nan	nan	nan	27485.1	25722.5	20993.5	nan
180	268	5816	5836	-1	28273.7	28273.7	36716.5	4216.98	20046.6	18303.1	7593.8	-4216.98
171	415	5844	5863	-1	26479.4	26479.4	nan	-2041.12	29480.1	35662.6	5445.35	2041.12
-1	139	5848	5887	-1	nan	nan	nan	nan	799.662	864	-6037.57	nan
540	389	5848	5852	-1	33934	33934	nan	378.277	3610.27	3995.62	0.825371	-378.277
32	209	5852	5893	-1	16726.5	16726.5	16264.6	4990.33	40412.3	44544.6	nan	-4990.33
182	5	5852	5885	-1	10283	10283	nan	-3060.8	8086.41	9400.97	10809.9	3060.8
248	268	5873	5901	-1	3256.38	3256.38	-446.121	1382.28	35502.2	22437.3	3376.82	-1382.28
180	540	5879	5905	-1	34966.8	34966.8	40933.5	-1643.04	49589.2	34142.5	nan	1643.04
329	12	5879	6098	-1	27094.3	27094.3	32207.8	-17724.8	10629.5	14039.8	4818.5	17724.8
171	302	5883	5925	-1	27591.4	27591.4	nan	-5099.85	24063.9	24527.9	50863.8	5099.85
-1	552	5895	5905	-1	nan	nan	nan	nan	41016.9	53740.7	nan	4905.38
-1	268	5921	5931	-1	nan	nan	nan	nan	19758.5	21112.5	1994.54	0.988959
180	32	5923	5977	-1	33685.7	33685.7	39290.5	-5891.48	26285.5	21300.7	21255	5891.48
171	179	5929	5961	-1	22745.2	22745.2	nan	-636.281	39281.9	27512.3	28960.1	636.281
182	72	5933	5945	-1	3871.59	3871.59	nan	4416.67	nan	15547.1	12544.8	-4416.67
137	42	5937	5946	-1	28172.4	28172.4	nan	0	nan	nan	-9096.14	0
35	-1	5947	5989	-1	nan	639.167	nan	nan	nan	nan	nan	nan
268	552	5953	6023	-1	17151.5	17151.5	1995.53	-694.748	47828.2	58646.1	nan	694.748
209	203	5955	5963	-1	38231.9	38231.9	nan	-4138.2	29989.9	30352.5	nan	4138.2
416	1069	5957	6047	-1	33110	33110	nan	nan	22739.6	0	0	nan
-1	160	5965	6003	-1	nan	nan	nan	nan	19518.9	14653.5	nan	3539
207	171	5969	5973	-1	35302.6	35302.6	35302.6	3557.2	20016.6	22406.5	nan	-3557.2
161	415	5977	5997	-1	23796.4	23796.4	45295.5	204.53	33540.9	38678.3	7486.47	-204.53
171	182	5979	6003	-1	20675.9	20675.9	nan	532.067	8322.96	8288.26	nan	-532.067
540	-1	5981	6001	-1	35952.4	35952.4	nan	-600.866	nan	nan	nan	nan
180	429	5983	6013	-1	24438.1	24438.1	33399	-2039.89	38919.1	34293	nan	2039.89
-1	209	5995	6007	-1	nan	nan	nan	nan	44490.5	39739.9	nan	2404.65
302	408	5997	6007	-1	31868.7	31868.7	55963.6	-1776.67	30484.9	25786	37721.2	1776.67
203	389	6005	6029	-1	35361.4	35361.4	nan	-2567.07	3668.11	3091.84	-377.451	2567.07
-1	284	6013	6039	-1	nan	nan	nan	nan	11373.5	0	0	1
302	-1	6023	6029	-1	30132.5	30132.5	54186.9	-8301.74	nan	nan	nan	nan
111	-1	6029	6076	-1	nan	8845.58	8845.58	0	nan	nan	nan	nan
521	229	6031	6064	-1	20488.9	20488.9	7893.36	550.391	666.033	346.594	nan	-550.391
180	182	6035	6043	-1	23885.6	23885.6	31359.1	664.878	10316	8777.94	nan	-664.878
207	540	6039	6059	-1	39004.6	39004.6	38859.8	-3926.4	39193.4	35351.5	nan	3926.4
137	-1	6053	6064	-1	26171.8	26171.8	nan	-4849.45	nan	nan	nan	nan
416	302	6055	6059	-1	16130	16130	nan	-3544.72	22748.4	21830.8	45885.2	3544.72
180	-1	6057	6080	-1	24123.2	24123.2	32024	nan	nan	nan	nan	nan
209	405	6062	6096	-1	42144.5	42144.5	nan	-2758.37	nan	0	0	2758.37
552	160	6066	6072	-1	55562.2	55562.2	nan	2175.56	29893.1	18192.5	nan	-2175.56
203	182	6088	6098	-1	32865.5	32865.5	nan	-2994.24	8026.85	7555.25	nan	2994.24
180	48	6090	6104	-1	16021.7	16021.7	nan	-3204.11	2060.19	2553.95	nan	3204.11
284	160	6092	6114	-1	nan	0	1	-1635.85	21680.4	16000.1	nan	1635.85
111	-1	6098	6104	-1	nan	0	8845.58	0	nan	nan	nan	nan
552	161	6100	6104	-1	57574.7	57574.7	nan	-6686.72	30056.6	24065.3	45500	6686.72
408	302	6104	6118	-1	28487	28487	39497.8	-7479.06	21467.1	25379	49429.9	7479.06
540	429	6108	6118	-1	39296.9	39296.9	nan	-3746.69	28436.6	36392.5	nan	3746.69
416	207	6110	6126	-1	17540.1	17540.1	nan	3234.54	42799.7	35998.2	34933.4	-3234.54
203	182	6118	6124	-1	26185.1	26185.1	nan	2814.71	8480.9	7982.63	nan	-2814.71
173	-1	6122	6136	-1	17688.7	17688.7	nan	1953.92	nan	nan	nan	nan
137	170	6128	6202	-1	21322.4	21322.4	nan	412.238	10782.8	10033.3	nan	-412.238
-1	416	6150	6160	-1	nan	nan	nan	nan	19975.7	18967.7	nan	0.983035
302	1069	6150	6170	-1	26290.1	26290.1	56909	-5455.52	10537.7	8958.24	nan	5455.52
182	5	6156	6234	-1	9779.9	9779.9	nan	-3944.67	10367.2	12052.5	13870.7	3944.67
12	-1	6168	6172	-1	32319.3	32319.3	22543.3	2367.71	nan	nan	nan	nan
203	48	6170	6190	-1	29236.6	29236.6	nan	9936.62	13268.5	18194.9	nan	-9936.62
-1	415	6172	6178	-1	nan	nan	nan	nan	29355.4	33565.3	7281.94	1204.95
180	529	6186	6222	-1	17740.8	17740.8	nan	-6784.53	nan	0	0	6784.53
42	160	6190	6206	-1	nan	0	-9096.14	-0.737998	23897	17635.9	nan	0.737998
-1	416	6194	6200	-1	nan	nan	nan	nan	17388.3	17093.3	nan	1271.36
207	415	6202	6230	-1	30610.1	30610.1	31698.8	-458.404	25676.8	34770.3	8486.89	458.404
302	111	6206	6457	-1	18269	18269	51453.5	-7602.22	nan	0	8845.58	7602.22
171	392	6250	6309	-1	26067.6	26067.6	26067.6	-14558.6	16461.6	33331.6	nan	14558.6
408	416	6250	6256	-1	20977.5	20977.5	32018.8	-2015.07	14907.3	18364.7	nan	2015.07
415	416	6267	6271	-1	35240.3	35240.3	8945.3	-424.909	23897.8	20982.2	nan	424.909
209	1069	6267	6283	-1	39386.2	39386.2	nan	-297.444	16509.1	13684.5	nan	297.444
415	408	6283	6319	-1	34791.6	34791.6	8520.39	-2453.33	29403	20955.6	30003.7	2453.33
421	552	6309	6321	-1	30685.5	30685.5	30685.5	-4664.33	41522.1	46512.9	nan	4664.33
203	48	6313	6377	-1	34591.6	34591.6	nan	-4029.17	3299.92	4525.13	nan	4029.17
5	424	6323	6335	-1	16698.8	16698.8	17815.4	-1100.9	34004.7	10052.5	4661.38	1100.9
207	220	6323	6327	-1	30931.5	30931.5	31240.4	-4503.34	nan	1	1	4503.34
415	1125	6328	6390	-1	32559.8	32559.8	6067.06	0	nan	nan	nan	0
209	529	6331	6500	-1	38565.1	38565.1	nan	-34757.5	4733.25	4609.65	6784.53	34757.5
552	268	6349	6353	-1	51599.2	51599.2	nan	-12.9689	57833.7	47165.7	47165.7	12.9689
207	329	6353	6431	-1	26428.2	26428.2	26737.1	-14879	10161.7	10900.5	14483	14879
540	389	6365	6411	-1	34653.3	34653.3	nan	-3191.17	5133.13	5681.03	2189.62	3191.17
429	405	6374	6388	-1	37153.6	37153.6	nan	255.377	859.262	939.167	2758.37	-255.377
203	48	6393	6437	-1	30140.9	30140.9	nan	291.597	1108.46	1520.01	nan	-291.597
170	268	6411	6435	-1	9982.85	9982.85	nan	1636.15	39826	40886.1	47178.7	-1636.15
389	540	6437	6449	-1	3758.74	3758.74	5380.79	-927.401	34398.2	31080.7	nan	927.401
13	21	6445	6449	-1	18100.2	18100.2	-8530.97	-532.397	28204.4	36894.2	34460.7	532.397
268	392	6447	6494	-1	39177.8	39177.8	45542.5	-11860.7	25289.5	47922.5	nan	11860.7
170	-1	6459	6466	-1	11607.1	11607.1	nan	1093.07	nan	nan	nan	nan
42	12	6463	6514	-1	nan	nan	-9096.88	-1.17149	29609.2	34687	24911	1.17149
421	161	6470	6476	-1	34503.5	34503.5	26021.2	-2028.72	26917.5	24142.4	52186.7	2028.72
203	111	6482	6536	-1	31750.3	31750.3	nan	-1	nan	7602.22	16447.8	1
180	415	6488	6500	-1	44052.4	44052.4	44052.4	0	24505.6	25330.6	6067.06	0
32	408	6488	6506	-1	26597.3	26597.3	27146.4	-8010.69	31336.1	28487.7	32457	8010.69
171	-1	6492	6500	-1	12153.2	12153.2	11508.9	1890.5	nan	nan	nan	nan
302	5	6500	6520	-1	10666.8	10666.8	43851.2	-3934.15	13132.2	14915.8	16714.5	3934.15
405	229	6506	6522	-1	1137.16	1137.16	2502.99	29.3061	2665.3	793.785	nan	-29.3061
392	415	6520	6526	-1	61624.8	61624.8	nan	-418.985	41704.9	24916.4	6067.06	418.985
180	171	6522	6526	-1	49780	49780	44052.4	-365.257	16435.6	14043.7	13399.4	365.257
161	685	6530	6640	-1	23660.6	23660.6	54215.4	0	16719.3	17220	0	0
421	429	6538	6542	-1	31275.8	31275.8	23992.5	-674.238	45823.8	40400.9	nan	674.238
302	32	6542	6556	-1	6704.98	6704.98	39917.1	0	18566.7	17275.1	19135.7	0
203	111	6548	6558	-1	nan	31749.3	nan	-516.115	nan	7603.22	16448.8	516.115
-1	48	6548	6630	-1	nan	nan	nan	nan	924.86	1268.24	nan	7068.47
421	405	6552	6687	-1	30505.8	30505.8	23318.2	-10961	1254.22	1208.62	2532.3	10961
171	302	6570	6638	-1	14388.2	14388.2	13764.7	-7575.06	10840.6	11049.6	39917.1	7575.06
170	416	6574	6578	-1	12700.2	12700.2	nan	2105.96	17068.6	17418	nan	-2105.96
180	137	6580	6588	-1	49241.5	49241.5	43687.2	-107.059	24061.2	22997.4	nan	107.059
540	424	6586	6594	-1	35069	35069	nan	-163.316	25675.2	10905.3	5762.28	163.316
179	203	6588	6640	-1	28153.4	28153.4	29596.4	-2668.73	20349.1	30739.2	nan	2668.73
180	170	6598	6602	-1	49051.3	49051.3	43580.1	-868.737	15307.8	13614	nan	868.737
209	365	6608	6614	-1	9120.72	9120.72	nan	1201.82	22535.3	23292.1	10942.5	-1201.82
180	1125	6610	6683	-1	47695.6	47695.6	42711.4	-15631.6	9444.14	9056.42	nan	15631.6
389	23	6616	6626	-1	4679.44	4679.44	4453.39	-882.7	27395.1	0	0	882.7
392	-1	6640	6689	-1	60860.5	60860.5	nan	-13180.1	nan	nan	nan	nan
-1	111	6648	6691	-1	nan	nan	nan	nan	nan	8119.33	16964.9	1
171	72	6654	6679	-1	7887.59	7887.59	6189.64	874.773	20904.5	21818.5	8128.09	-874.773
-1	-1	6671	6679	-1	nan	nan	nan	nan	nan	nan	nan	nan
203	540	6676	6685	-1	34649.6	34649.6	nan	1476.99	45532.9	34678.1	nan	-1476.99
180	445	6689	6709	-1	31020.4	31020.4	27079.8	-264.13	20474.3	17681.1	nan	264.13
170	302	6691	6697	-1	14481.9	14481.9	nan	-217.117	19021.7	18628.1	47492.2	217.117
-1	-1	6693	6697	-1	nan	nan	nan	nan	nan	nan	nan	nan
229	421	6713	6733	-1	nan	764.479	nan	-4300.98	6344.19	22105.6	12357.2	4300.98
170	-1	6715	6735	-1	13464.5	13464.5	nan	420.68	nan	nan	nan	nan
203	540	6717	6723	-1	36620	36620	nan	-2713.85	46156.7	35153.2	nan	2713.85
529	171	6719	6777	-1	39387.7	39387.7	41542.1	3510.35	8920.61	8762.41	7064.41	-3510.35
552	685	6719	6825	-1	50285.4	50285.4	nan	0	nan	17220	0	0
-1	416	6729	6733	-1	nan	nan	nan	nan	18138.8	14704.3	nan	0.983035
180	415	6733	6745	-1	31194.2	31194.2	26815.6	-5223.88	24509.6	25334.8	6486.05	5223.88
21	-1	6739	6944	-1	34421.8	34421.8	34993.1	-1748.62	nan	nan	nan	nan
302	-1	6741	6747	-1	15838.7	15838.7	47709.3	-3228.15	nan	nan	nan	nan
209	416	6741	6825	-1	10319.9	10319.9	nan	12336.2	13187.1	13398.7	nan	-12336.2
429	421	6743	6765	-1	27398.6	27398.6	nan	2633.41	23281.6	26406.6	16658.2	-2633.41
445	13	6751	6787	-1	18005.9	18005.9	nan	-1414.39	19718.2	17549.3	-9063.37	1414.39
540	170	6759	6763	-1	37184.6	37184.6	nan	-1255.98	10749.4	13885.1	nan	1255.98
302	42	6761	6783	-1	12610.5	12610.5	44481.1	845.457	nan	0	-9098.05	-845.457
429	-1	6781	6801	-1	30087.6	30087.6	nan	6123.16	nan	nan	nan	nan
182	-1	6785	6918	-1	5986.28	5986.28	nan	-2368.89	nan	nan	nan	nan
-1	268	6789	6819	-1	nan	nan	nan	nan	29420.1	31567.8	31567.8	357.607
-1	111	6805	6888	7	nan	nan	nan	nan	nan	0	16965.9	nan
203	111	6805	6825	7	21118.4	22436.6	nan	2694.63	nan	0	nan	nan
12	421	6837	6843	-1	31982.2	31982.2	24912.2	-153.293	26410.2	24404.5	14024.8	153.293
392	-1	6847	6853	-1	47680.4	47680.4	nan	4010.44	nan	nan	nan	nan
-1	424	6855	6870	-1	nan	nan	nan	nan	61651.7	10420.7	5925.6	359.457
415	209	6859	6954	-1	22608.8	22608.8	11709.9	-15167.7	26031.1	22494.2	nan	15167.7
13	66	6859	6928	-1	21725.1	21725.1	-7648.97	-13685.8	nan	0	19266.3	13685.8
170	42	6865	6942	-1	14416.8	14416.8	nan	0	nan	nan	-9943.51	0
-1	180	6876	6884	-1	nan	nan	nan	nan	39068.8	43929.6	43929.6	1.08317
12	429	6894	6898	-1	28459.1	28459.1	24758.9	-2843.01	44446.7	36210.8	nan	2843.01
-1	408	6896	6906	-1	nan	nan	nan	nan	40350.9	27485.3	40467.7	1133.6
365	-1	6902	6912	-1	18451.2	18451.2	9740.71	-3903.1	nan	nan	nan	nan
203	-1	6922	7129	8	28416.8	27825.9	nan	4008.07	nan	nan	nan	nan
540	389	6928	6938	-1	31597.1	31597.1	nan	2913.48	5641.29	6243.44	3570.69	-2913.48
268	180	6936	6944	-1	31925.4	31925.4	31925.4	-1313.2	39676.5	43456.2	43930.7	1313.2
48	-1	6944	7028	-1	8336.71	8336.71	nan	247.607	nan	nan	nan	nan
268	209	6958	6982	-1	31134	31134	30612.2	-7865.61	42077.6	41165	nan	7865.61
12	429	6962	6968	-1	25247.3	25247.3	21915.9	2779.29	43395.6	35354.5	nan	-2779.29
180	540	6968	6984	-1	45142.8	45142.8	45243.9	-90.6907	55664	38325.1	nan	90.6907
180	5	6988	6998	-1	38619.7	38619.7	45153.2	-1429.59	6147.41	6081.23	20648.6	1429.59
209	268	6998	7004	-1	49575.8	49575.8	nan	-4281.83	23813.3	24341.2	22746.6	4281.83
424	429	7000	7006	-1	10780.1	10780.1	6285.05	-1250.48	12483.8	37614.5	nan	1250.48
180	209	7014	7022	-1	39432.9	39432.9	43723.6	-1888.67	48210.5	43062.7	nan	1888.67
329	-1	7044	7081	-1	31653.3	31653.3	29362	-25605.7	nan	nan	nan	nan
48	1125	7046	7091	-1	8584.32	8584.32	nan	6858.6	31857.2	24643.1	nan	-6858.6
418	429	7062	7079	-1	4449	4449	1	169.761	40877.4	39014.1	nan	-169.761
12	-1	7062	7079	-1	30419	30419	24695.2	-4054.42	nan	nan	nan	nan
203	111	7062	7125	8	33290.1	27825.9	nan	728.74	nan	nan	nan	nan
209	182	7087	7095	-1	51433	51433	nan	-1134.38	3797.28	3617.39	nan	1134.38
429	21	7087	7091	-1	34233.2	34233.2	nan	2047.43	28635.2	32673.2	33244.5	-2047.43
207	1125	7103	7143	-1	37366.5	37366.5	37366.5	-5330.33	13997.9	17585.1	nan	5330.33
540	384	7109	7284	-1	35417.5	35417.5	nan	nan	17546.4	55766.7	0	nan
-1	35	7123	7181	-1	nan	nan	nan	nan	19394.3	26005.8	nan	1
-1	12	7143	7195	-1	nan	nan	nan	nan	16783.6	26364.6	20640.8	1.17149
424	429	7153	7157	-1	9560.4	9560.4	5034.58	813.358	12626.3	38044	nan	-813.358
-1	42	7165	7205	-1	nan	nan	nan	nan	nan	0	-9943.51	1
170	445	7187	7199	-1	11079.3	11079.3	nan	-9911.91	17154.5	16657.4	nan	9911.91
209	-1	7189	7197	-1	50315.9	50315.9	nan	-8587.04	nan	nan	nan	nan
180	416	7199	7336	-1	37635.1	37635.1	41834.9	-27306	954.271	866.054	nan	27306
405	209	7225	7241	-1	12169.9	12169.9	13493.3	2201.27	44992.2	41728.9	nan	-2201.27
182	1069	7225	7282	-1	6883.07	6883.07	nan	391.729	11449	9962.16	nan	-391.729
5	170	7229	7247	-1	9595.45	9595.45	22078.2	-2161.97	10742.3	9657.63	nan	2161.97
23	529	7230	7276	-1	34074	34074	882.7	nan	45429	42805.2	45052.4	nan
207	1125	7237	7286	-1	32083.8	32083.8	32036.1	-4072.03	21527.1	27043.7	nan	4072.03
48	-1	7259	7296	-1	13185.2	13185.2	nan	3564.51	nan	nan	nan	nan
424	429	7265	7282	-1	10378.4	10378.4	5847.93	-249.067	12390	37332	nan	249.067
111	32	7288	7354	-1	nan	0	nan	-0.877757	29391	25798.1	19135.7	0.877757
429	209	7300	7422	-1	33462.4	33462.4	nan	-8141.58	41757.1	42329.9	nan	8141.58
529	540	7304	7352	-1	33668.5	33668.5	nan	-2074.17	6849.74	5421.44	nan	2074.17
-1	552	7308	7312	-1	nan	nan	nan	nan	22668.5	29173.8	nan	2244.6
552	161	7340	7364	-1	31418.4	31418.4	nan	-1519.18	8557.02	6851.32	54215.4	1519.18
-1	-1	7346	7362	-1	nan	nan	nan	nan	nan	nan	nan	nan
302	21	7358	7390	-1	13456	13456	45326.6	3018.29	29859.2	34468.4	31197	-3018.29
421	552	7384	7468	-1	21643	21643	14178.1	-9624.65	26415.4	29590.4	nan	9624.65
13	540	7412	7428	-1	8039.37	8039.37	-21334.7	-6.00299	8648.1	7747.05	nan	6.00299
207	415	7430	7452	-1	35344.7	35344.7	27964.1	-2049.8	6547.56	8866.4	-3457.76	2049.8
-1	170	7434	7479	-1	nan	nan	nan	nan	10281.7	11979.1	nan	1704.01
13	384	7436	7458	-1	3674.36	3674.36	-21340.7	-1946.95	33583	95613.8	nan	1946.95
209	429	7444	7448	-1	47634.4	47634.4	nan	-13904.2	24031.3	23706.1	nan	13904.2
203	32	7464	7485	-1	32562.7	32562.7	nan	-3635.52	28351.1	25413.9	19136.6	3635.52
416	1069	7464	7477	-1	28153.5	28153.5	nan	-3993.12	11488.2	9372.31	nan	3993.12
-1	384	7468	7472	-1	nan	nan	nan	nan	43230.9	104235	nan	2.37023
207	408	7472	7495	-1	32616.2	32616.2	25914.3	994.32	29653.4	28618.8	41601.3	-994.32
-1	182	7472	7519	-1	nan	nan	nan	nan	6441.97	7181.05	nan	0.921675
171	415	7477	7483	-1	29034	29034	29034	-5.696	8927.89	10800.2	-1407.96	5.696
21	209	7479	7497	-1	34987.2	34987.2	28178.7	3252.53	55851.3	49620.2	nan	-3252.53
207	416	7503	7527	-1	33612.1	33612.1	26908.6	-3228.64	22581	26847.5	nan	3228.64
203	-1	7519	7569	-1	27118.1	27118.1	nan	-9247.33	nan	nan	nan	nan
424	-1	7539	7597	-1	10067.7	10067.7	5598.87	-1733.49	nan	nan	nan	nan
171	416	7545	7553	-1	27191.8	27191.8	29028.3	3977.74	28390.1	30153.9	nan	-3977.74
209	429	7553	7597	-1	46714.7	46714.7	nan	-3704.52	39158	38628.1	nan	3704.52
540	66	7555	7563	-1	7583.72	7583.72	nan	-1041.82	6477.75	8686	32952.1	1041.82
540	229	7573	7585	-1	7149.61	7149.61	nan	481.808	1706.1	710.741	nan	-481.808
-1	237	7577	7613	-1	nan	nan	nan	nan	295.324	0	0	nan
416	408	7581	7585	-1	26150.1	26150.1	nan	1569.25	35730.4	29003.8	40607	-1569.25
-1	203	7583	7617	-1	nan	nan	nan	nan	17940.7	17870.8	nan	13614.2
207	284	7589	7728	-1	31186.8	31186.8	23680	0	nan	nan	-1634.85	0
268	170	7609	7639	-1	34629.2	34629.2	34629.2	-752.12	14047.4	13683.1	nan	752.12
173	429	7609	7633	-1	19642.7	19642.7	nan	-1604.74	27848.5	43277.9	nan	1604.74
180	12	7623	7645	-1	45942.5	45942.5	45942.5	-9734.21	23147.5	25035.1	20641.9	9734.21
540	209	7637	7708	-1	8278.03	8278.03	nan	4673.61	33608.4	43601.2	nan	-4673.61
111	42	7647	7706	-1	nan	nan	nan	-1	nan	0	-9942.51	1
408	171	7655	7659	-1	nan	27434.5	39037.8	86.5385	25592.1	29683.3	33006.1	-86.5385
1125	524	7657	7671	-1	33277.9	33277.9	nan	-147.165	43488.1	39489.7	nan	147.165
170	21	7661	7671	-1	14086.4	14086.4	nan	-2300.52	35722.9	40383.9	31431.3	2300.52
-1	384	7675	7688	-1	nan	nan	nan	nan	42246.2	103946	nan	236.549
180	173	7682	7690	-1	36992.4	36992.4	36208.2	1834.31	31776.9	18017.3	nan	-1834.31
171	389	7688	7704	-1	29769.8	29769.8	32919.5	-2366.88	9200.74	8205.01	657.211	2366.88
291	-1	7696	7822	-1	nan	1050.42	nan	-150.085	nan	nan	nan	nan
552	-1	7700	7708	-1	39083	39083	nan	4350.6	nan	nan	nan	nan
12	170	7700	7714	-1	35843	35843	30376.1	-801.093	13553.9	11145.4	nan	801.093
180	35	7712	7728	-1	38836.6	38836.6	38042.6	-3607.81	nan	0	nan	3607.81
268	161	7714	7891	-1	32407.6	32407.6	33877.1	-18227.1	5772.06	5666.79	55734.6	18227.1
182	111	7716	7730	-1	4506.53	4506.53	nan	-1478.27	nan	0	nan	1478.27
429	21	7722	7732	-1	40977.9	40977.9	nan	-5274.73	27388.4	31250.6	33731.8	5274.73
384	389	7730	7736	-1	104183	104183	nan	2230.91	30721.7	10698	3024.09	-2230.91
1125	524	7736	7760	-1	33102.5	33102.5	nan	2316.05	21026.8	19093.5	nan	-2316.05
-1	529	7746	7764	-1	nan	nan	nan	nan	37577.2	34087.8	nan	4031.87
-1	170	7760	7780	-1	nan	nan	nan	nan	13241.6	12280.5	nan	0.963316
180	429	7764	7768	-1	35228.7	35228.7	34434.8	3341.86	50767	44732.6	nan	-3341.86
171	524	7766	7818	-1	28675.3	28675.3	30552.6	-0.943199	nan	16777.5	nan	0.943199
160	-1	7776	7792	-1	16827.1	16827.1	nan	5590.85	nan	nan	nan	nan
207	1069	7778	7909	-1	24092.2	24092.2	23680	-7458.51	17171.3	16655.5	nan	7458.51
180	540	7786	7824	-1	36435.1	36435.1	37776.6	-5986.44	18810.8	12951.4	nan	5986.44
-1	179	7788	7864	-1	nan	nan	nan	nan	42816.1	25623.5	26927.7	848.789
42	153	7794	7806	-1	nan	1	-9941.51	-4563.5	18896.9	0	0	4563.5
173	-1	7812	7824	-1	19674	19674	nan	-2823.49	nan	nan	nan	nan
171	209	7822	7854	-1	nan	28674.3	30551.7	-1181.91	36628.9	38290.1	nan	1181.91
365	-1	7832	7848	-1	14548.1	14548.1	5837.61	0	nan	nan	nan	nan
12	180	7844	7848	-1	35097.5	35097.5	29575	-3840.61	31240.9	28885.5	31790.2	3840.61
540	525	7848	7852	-1	18854.9	18854.9	nan	0	nan	nan	nan	0
365	-1	7858	7872	-1	nan	0	5837.61	26395.8	nan	nan	nan	nan
180	137	7858	7864	-1	35174.8	35174.8	35630.8	-3336.37	24017.1	22955.2	nan	3336.37
291	-1	7864	7897	-1	900.331	900.331	nan	1130.34	nan	nan	nan	nan
1125	-1	7870	7885	-1	36262.6	36262.6	nan	2557.17	nan	nan	nan	nan
171	524	7872	7887	-1	16602.1	16602.1	29369.8	-1283.39	28786.2	29335.6	nan	1283.39
-1	540	7885	7975	-1	nan	nan	nan	nan	24377.8	19643	nan	8289.82
111	203	7889	7953	-1	nan	1478.27	nan	10690.1	32153.6	31485	nan	-10690.1
12	209	7909	7933	-1	37907.2	37907.2	25734.4	-4849.04	47794	39472	nan	4849.04
21	171	7935	7943	-1	38036.3	38036.3	39006.5	-809.403	20878.6	17744.5	28086.4	809.403
384	1069	7937	7981	-1	108082	108082	nan	10467.9	61745.8	20892	nan	-10467.9
291	182	7941	7953	-1	2030.67	2030.67	nan	1657.77	3897.4	3028.26	nan	-1657.77
180	225	7945	7961	-1	28510	28510	32294.4	-1	702.434	0	0	1
415	1125	7961	7973	-1	9108.24	9108.24	-1402.26	-1021.78	41844.6	38819.7	nan	1021.78
207	524	7963	7981	-1	16309.8	16309.8	16221.5	-3017.65	29893.5	34101.4	nan	3017.65
171	552	7971	8029	-1	18302.3	18302.3	28895.8	-8305.28	33150.1	43433.6	nan	8305.28
180	389	7975	7979	-1	23797.2	23797.2	32293.4	2693.82	11138.6	8487.62	793.185	-2693.82
137	-1	7987	8041	-1	26260.3	26260.3	nan	-1994.98	nan	nan	nan	nan
160	384	8003	8013	-1	22418	22418	nan	-5002.97	37307.3	119820	nan	5002.97
-1	529	8007	8015	-1	nan	nan	nan	nan	29856.6	38119.6	nan	0.942245
21	-1	8011	8027	-1	36254.9	36254.9	38197.1	0	nan	nan	nan	nan
529	384	8023	8033	-1	37073.4	37073.4	nan	-3733.37	40491.6	101857	nan	3733.37
-1	21	8031	8059	-1	nan	nan	nan	nan	nan	0	38197.1	1.08901
180	524	8039	8043	-1	28383.3	28383.3	34987.2	-4769.69	42736.6	37214.1	nan	4769.69
171	170	8047	8079	-1	10915.3	10915.3	20590.5	-245.352	10726.8	11164.6	nan	245.352
207	209	8065	8077	-1	16443.1	16443.1	13203.8	-1808.81	38025.3	44495.8	nan	1808.81
207	529	8100	8116	-1	16264.6	16264.6	11395	-4078.62	35420.8	40365.8	nan	4078.62
329	540	8112	8140	-1	6047.56	6047.56	3756.26	-3846.82	33220.1	27932.8	nan	3846.82
171	161	8116	8120	-1	10169.3	10169.3	20345.2	-2296.78	23682.2	24843.6	73961.6	2296.78
171	416	8128	8140	-1	9660.91	9660.91	18048.4	-222.355	29358.9	31182.9	nan	222.355
111	-1	8140	8176	-1	36385	36385	nan	0	nan	nan	nan	nan
524	-1	8140	8176	-1	35638.1	35638.1	nan	-5239.94	nan	nan	nan	nan
182	209	8146	8150	-1	4470.12	4470.12	nan	-1365.49	47194.4	49541.4	nan	1365.49
209	416	8172	8176	-1	44062.3	44062.3	nan	544.591	27035.5	27469.3	nan	-544.591
225	429	8184	8206	-1	nan	1	1	-0.954417	41953.4	40041.1	nan	0.954417
416	540	8186	8224	-1	27013.9	27013.9	nan	-141.636	41890.3	31779.6	nan	141.636
160	384	8192	8198	-1	17361	17361	nan	5085.15	35672.6	114570	nan	-5085.15
180	302	8194	8220	-1	41619.1	41619.1	41619.1	-104.688	19161.1	16688.3	48344.9	104.688
171	421	8200	8204	-1	9052.65	9052.65	17826	-3283.97	36123.1	42250.5	42250.5	3283.97
161	-1	8208	8226	-1	31466.8	31466.8	76258.4	1948.93	nan	nan	nan	nan
1125	225	8216	8492	-1	31978.4	31978.4	nan	-16004	nan	0.0455826	0.0455826	16004
180	415	8228	8240	-1	41208.7	41208.7	41514.4	-358.62	7169.71	7411.09	-2424.05	358.62
209	291	8236	8256	-1	45179.1	45179.1	nan	-3680.1	4274.85	5241.14	nan	3680.1
180	421	8244	8266	-1	40494	40494	41155.8	-996.178	39859.7	39836.1	45534.5	996.178
21	111	8248	8266	-1	38710.6	38710.6	38198.2	-3027.21	nan	0	nan	3027.21
12	-1	8258	8262	-1	33386.9	33386.9	20885.4	-5296.09	nan	nan	nan	nan
424	-1	8260	8357	-1	8334.23	8334.23	3865.38	-1634.47	nan	nan	nan	nan
416	421	8280	8293	-1	24865.9	24865.9	nan	1631.54	37015.7	40762	46530.6	-1631.54
329	405	8285	8297	-1	nan	2200.74	-90.5652	-2200.05	12718.6	14959.1	15694.6	2200.05
421	540	8297	8337	-1	41561	41561	44899.1	-5526.48	42836.2	29510.5	nan	5526.48
137	-1	8305	8413	-1	24265.3	24265.3	nan	6585.2	nan	nan	nan	nan
180	161	8309	8325	-1	37498.2	37498.2	40159.6	759.628	37278.8	33415.8	78207.4	-759.628
21	429	8323	8343	-1	35683.4	35683.4	35171	-1651.79	41134.7	36050.9	nan	1651.79
13	-1	8325	8329	-1	5612.27	5612.27	-23287.7	3847.69	nan	nan	nan	nan
415	139	8327	8369	-1	7760.2	7760.2	-2065.43	1422.26	9429.46	8421.9	nan	-1422.26
384	179	8343	8363	-1	111640	111640	nan	-1358	96795.3	26472.3	27776.5	1358
160	291	8343	8359	-1	22512.9	22512.9	nan	2544.05	5543.03	8909.48	nan	-2544.05
302	685	8353	8429	-1	15154.8	15154.8	48449.6	-5078.13	29094.4	30840.6	0	5078.13
268	416	8373	8379	-1	44659.5	44659.5	44659.5	-1075.15	26768.1	26607.8	nan	1075.15
408	-1	8379	8437	-1	30913.3	30913.3	39124.3	-2464.93	nan	nan	nan	nan
209	540	8385	8389	-1	41276.9	41276.9	nan	-0.745769	45454.6	35037	nan	0.745769
384	-1	8397	8419	-1	109837	109837	nan	7549.88	nan	nan	nan	nan
415	209	8399	8405	-1	9235.2	9235.2	-643.161	684.993	nan	41276.1	nan	-684.993
180	161	8401	8431	-1	38899.3	38899.3	40919.2	-797.807	37506.9	33620.2	77447.7	797.807
-1	66	8415	8443	-1	nan	nan	nan	nan	10693	9872	33993.9	4542.5
540	415	8415	8419	-1	33522	33522	nan	4597.39	6607.66	9920.2	41.8318	-4597.39
160	291	8423	8451	-1	24535	24535	nan	-2142.01	2991.99	4809.12	nan	2142.01
32	-1	8427	8443	-1	26885.3	26885.3	22772.1	-1699.95	nan	nan	nan	nan
180	540	8438	8443	-1	37917.6	37917.6	40121.4	-68.3094	55523.8	38228.6	nan	68.3094
179	302	8443	8526	-1	27825.2	27825.2	29134.5	-1206.46	6538.6	9515.78	43371.4	1206.46
421	161	8498	8514	-1	36017.8	36017.8	39372.6	208.66	34461.2	30908.4	78245.5	-208.66
291	229	8500	8520	-1	5349.79	5349.79	nan	1380.43	2445.25	640.434	nan	-1380.43
-1	268	8508	8516	-1	nan	nan	nan	nan	47536.3	39631.7	43584.3	0.988959
416	-1	8528	8534	-1	25065.6	25065.6	nan	955.805	nan	nan	nan	nan
384	13	8530	8554	-1	117387	117387	nan	-738.966	26933.4	9459.96	-19440	738.966
-1	66	8532	8556	-1	nan	nan	nan	nan	34165.6	14414.5	38536.4	837.5
268	180	8532	8538	-1	39568.2	39568.2	43585.3	-20.4643	34477.7	37762.1	40053.1	20.4643
268	170	8550	8783	-1	36728.8	36728.8	43564.9	-459.829	10511.6	10239.1	nan	459.829
-1	203	8574	8592	-1	nan	nan	nan	nan	21002	20794.9	nan	1025.72
209	161	8576	8606	-1	46027.9	46027.9	nan	-2646.32	30739.5	30848	78036.9	2646.32
302	540	8588	8594	-1	23078.5	23078.5	44577.9	2043.87	46238.5	36552.8	nan	-2043.87
182	207	8600	8630	-1	2422.9	2422.9	nan	1745.73	47087.6	42241.3	42241.3	-1745.73
-1	-1	8606	8648	-1	nan	nan	nan	nan	nan	nan	nan	nan
160	1069	8616	8664	-1	22355.4	22355.4	nan	-2792.64	11152.3	12119.1	nan	2792.64
-1	203	8618	8622	-1	nan	nan	nan	nan	16445.6	21820.6	nan	790.219
171	540	8630	8640	-1	12121.5	12121.5	12121.5	-2228.57	42214.2	34015	nan	2228.57
-1	-1	8638	8650	-1	nan	nan	nan	nan	nan	nan	nan	nan
208	207	8656	8666	-1	10699.4	10699.4	0	3021.28	46142.1	38151	40495.6	-3021.28
35	421	8662	8705	-1	nan	3607.81	nan	-704.942	33554	36323.1	39581.3	704.942
-1	308	8666	8781	-1	nan	nan	nan	nan	18420.6	0	0	1068.32
540	161	8672	8684	-1	36338	36338	nan	-22.4853	25963.2	33801.7	80683.2	22.4853
302	415	8684	8703	-1	23676	23676	46621.8	-920.727	8729.1	10360	-4555.56	920.727
225	-1	8711	9018	-1	17239.8	17239.8	16004	-3982.8	nan	nan	nan	nan
35	203	8721	8741	-1	nan	2902.87	nan	-0.979206	23091	22610.8	nan	0.979206
540	454	8723	8954	-1	35066	35066	nan	-34990.4	3083.46	0	0	34990.4
209	111	8731	8787	-1	46659.7	46659.7	nan	-5744.58	nan	3027.21	nan	5744.58
161	207	8731	8749	-1	30784.7	30784.7	80705.7	-95.048	48034.3	40904.9	37474.3	95.048
421	180	8731	8737	-1	37028	37028	40286.2	-3360.05	48835	48863.9	48863.9	3360.05
180	171	8742	8764	-1	47295	47295	52223.9	55.9122	11624.6	9932.84	9892.97	-55.9122
35	203	8769	8815	-1	nan	2901.89	nan	-0.979206	15812	15483.2	nan	0.979206
180	415	8774	8812	-1	48054.7	48054.7	52279.8	-3001.69	10042.1	10380.1	-3634.83	3001.69
-1	-1	8777	8837	-1	nan	nan	nan	nan	nan	nan	nan	nan
302	21	8783	8813	-1	20926.4	20926.4	45701	-2291.19	28776	33218	33519.2	2291.19
207	248	8797	8831	-1	40051.3	40051.3	37569.3	-909.165	2841.44	5377.65	936.161	909.165
-1	42	8809	8841	-1	nan	nan	nan	nan	nan	nan	-14505	nan
111	-1	8821	8962	-1	nan	8771.8	nan	0	nan	nan	nan	nan
203	35	8823	8853	-1	nan	15484.2	nan	5271.13	nan	2900.91	nan	-5271.13
180	421	8824	8838	-1	41643.5	41643.5	49278.2	-2585.36	33160.5	33140.9	36926.2	2585.36
207	1125	8849	8932	-1	37107.8	37107.8	36660.2	-2918.05	12715.9	15974.5	nan	2918.05
209	180	8868	8882	-1	40915.1	40915.1	nan	1932.24	38556.5	43165.7	46692.8	-1932.24
421	-1	8896	8954	-1	35921.5	35921.5	39511.5	-3415.37	nan	nan	nan	nan
161	-1	8904	8938	-1	29312.7	29312.7	80610.6	7.5732	nan	nan	nan	nan
552	21	8922	8952	-1	53209	53209	nan	-11517.1	22235.1	19968.1	35810.4	11517.1
180	179	8944	8956	-1	39373.6	39373.6	44760.5	-1093.04	44772.7	26794.5	27928	1093.04
207	-1	8946	8952	-1	28468.5	28468.5	33742.1	352.968	nan	nan	nan	nan
21	552	8970	9030	-1	31737.1	31737.1	47327.5	2558.56	39436.4	43913.7	nan	-2558.56
329	454	8974	9036	-1	nan	0.692776	-2290.61	9257.49	33247.6	49473.4	34990.4	-9257.49
180	229	8980	8992	-1	39006	39006	43667.5	-4028.85	5295.07	1518.75	nan	4028.85
182	160	8986	9237	-1	3591.95	3591.95	nan	-945.421	24442.6	19571.6	nan	945.421
-1	207	8992	9026	-1	nan	nan	nan	nan	32128.1	28821.5	34095.1	751.245
-1	180	8994	9040	-1	nan	nan	nan	nan	29647.8	34842.6	39638.7	1.08317
171	415	9032	9054	-1	9974.49	9974.49	9837.06	-1300.83	10934.6	13227.8	-633.144	1300.83
207	248	9036	9064	-1	29572.7	29572.7	34846.3	-2654.64	3287.42	6221.71	1845.33	2654.64
552	302	9038	9052	-1	46432.7	46432.7	nan	-6297.95	21394.4	16643.9	43409.8	6297.95
-1	424	9046	9056	-1	nan	nan	nan	nan	25648.6	6699.76	2230.9	414.162
-1	540	9056	9076	-1	nan	nan	nan	nan	8091.73	4976.37	nan	4075.78
180	429	9058	9070	-1	31364.6	31364.6	39639.7	-808.269	41917.7	36935.2	nan	808.269
302	416	9060	9093	-1	23256.2	23256.2	49707.8	-17.7963	24971.7	26021.4	nan	17.7963
42	111	9068	9086	-1	nan	0	nan	-1	nan	0	nan	1
180	207	9090	9102	-1	30861.6	30861.6	38831.5	2725.29	37215.5	28407.7	32191.7	-2725.29
540	209	9111	9147	-1	9052.14	9052.14	nan	-1381.81	32335	41949.3	nan	1381.81
207	229	9129	9151	-1	25327.4	25327.4	29466.4	1466	2267.54	852.037	nan	-1466
171	13	9157	9243	-1	8502.89	8502.89	8536.23	-14566.5	9268.58	8336.99	-18701	14566.5
207	229	9159	9185	-1	26861.4	26861.4	30932.4	0	nan	nan	nan	0
248	180	9162	9188	-1	8901.93	8901.93	4499.97	356.473	48176.8	33348	41556.8	-356.473
416	424	9163	9175	-1	25155.4	25155.4	nan	-55.4177	22077.5	7113.92	2645.06	55.4177
540	32	9179	9183	-1	7680.67	7680.67	nan	-497.761	21398.3	25185.4	21072.2	497.761
384	415	9179	9197	-1	111909	111909	nan	-671.352	25212.6	11909.8	667.688	671.352
207	209	9191	9217	-1	26922.8	26922.8	30932.4	3403.46	37247.1	43585.2	nan	-3403.46
302	161	9203	9223	-1	22238.3	22238.3	49690	2951.39	28488.5	29320.2	80618.2	-2951.39
180	-1	9222	9312	-1	33193.9	33193.9	41200.3	-12626.9	nan	nan	nan	nan
415	1069	9223	9257	-1	11423.6	11423.6	1339.04	-5920.2	22626.9	16207.3	nan	5920.2
209	429	9235	9269	-1	40122.5	40122.5	nan	-443.576	39646.8	39110.3	nan	443.576
405	207	9245	9291	-1	17159.1	17159.1	17894.7	2851.4	34883.4	27648.6	34335.8	-2851.4
32	540	9259	9364	-1	25993	25993	21570	-6654.64	8593.24	7301.08	nan	6654.64
302	308	9259	9308	-1	23965.8	23965.8	52641.4	-717.008	18921	13097.1	1068.32	717.008
1069	415	9267	9306	-1	nan	22127.5	nan	-5542.19	3940.43	5501.22	-4581.16	5542.19
424	268	9277	9287	-1	7097.29	7097.29	2700.48	-618.839	10265.4	32049.8	43105	618.839
207	139	9304	9314	-1	17848.6	17848.6	31484.4	2106.13	6153.91	7442.9	nan	-2106.13
424	-1	9316	9336	-1	6089.52	6089.52	2081.64	1278.18	nan	nan	nan	nan
268	416	9330	9362	-1	30406.5	30406.5	43723.9	-3830.24	23944.6	23801.1	nan	3830.24
180	-1	9334	9340	-1	20567	20567	28573.4	709.908	nan	nan	nan	nan
42	384	9348	9384	-1	nan	nan	nan	-2.37023	40778.9	96655.3	nan	2.37023
111	552	9350	9364	-1	nan	1	nan	-1.21264	37407.5	45362	nan	1.21264
405	220	9380	9438	-1	19098.2	19098.2	20746.1	-6602.43	nan	4504.34	4504.34	6602.43
302	268	9382	9408	-1	24526.2	24526.2	51924.4	0	24804.3	26002.7	39893.6	0
180	16	9422	9430	-1	21276.9	21276.9	29283.3	-5088.7	35784.8	0	0	5088.7
416	203	9424	9428	-1	25196.8	25196.8	nan	3728.35	25909.5	25808.5	nan	-3728.35
268	161	9432	9446	-1	28983	28983	39893.6	-148.4	24569.9	24121.8	77666.8	148.4
405	13	9454	9460	-1	12495.7	12495.7	14143.6	2101.39	28789.4	22975.6	-4134.54	-2101.39
180	408	9484	9507	-1	21087.4	21087.4	24194.6	125.201	38616	28448.4	36659.4	-125.201
-1	148	9486	9490	-1	nan	nan	nan	nan	11467.1	0	0	1
405	-1	9501	9517	-1	14597.1	14597.1	16245	0	nan	nan	nan	nan
1069	540	9515	9866	-1	18609.7	18609.7	nan	-21283.6	13889.8	12916.3	nan	21283.6
180	173	9538	9546	-1	21328.1	21328.1	24319.8	-4006.74	29719.1	16850.5	nan	4006.74
207	302	9543	9575	-1	26115.3	26115.3	33590.6	-3564.55	24843.3	28345.6	51924.4	3564.55
-1	1165	9547	9567	-1	nan	nan	nan	nan	14566	17617	14626.4	nan
111	160	9581	9595	-1	nan	nan	nan	-154.684	25693.2	18961.5	nan	154.684
-1	416	9581	9611	-1	nan	nan	nan	nan	30173.3	29661.4	nan	1305.37
170	415	9585	9597	-1	nan	10698.9	nan	-2651.63	9501.57	11043.4	961.033	2651.63
-1	173	9589	9599	-1	nan	nan	nan	nan	33046.2	21068.2	nan	0.61415
180	72	9591	9669	-1	19368.7	19368.7	20313	-5041.73	2481.32	2212.91	7253.32	5041.73
179	35	9595	9611	-1	28090.6	28090.6	29021.1	-1435.45	1421.43	2192.8	nan	1435.45
302	21	9603	9617	-1	31557.4	31557.4	55488.9	-9032.21	29712.4	34299	49886.1	9032.21
-1	13	9607	9643	-1	nan	nan	nan	nan	22694.9	20027.7	-6235.93	879.961
415	170	9623	9649	-1	13695	13695	3612.67	-1550.92	nan	8047.28	nan	1550.92
209	429	9627	9651	-1	37764.8	37764.8	nan	-1082.23	32756.5	32313.2	nan	1082.23
21	302	9637	9663	-1	34211.1	34211.1	58918.3	-8836.21	23243.7	20135.5	46456.7	8836.21
-1	416	9651	9669	-1	nan	nan	nan	nan	34305	30966.8	nan	1569.91
1125	408	9653	9689	-1	18605.5	18605.5	nan	4309.46	nan	28323.2	36534.2	-4309.46
302	21	9683	9710	-1	28989.7	28989.7	55292.9	-753.403	26376.9	30448.6	50082.1	753.403
405	416	9685	9702	-1	15428.9	15428.9	16245	-1398.98	34527.1	32536.7	nan	1398.98
-1	-1	9695	9710	-1	nan	nan	nan	nan	nan	nan	nan	nan
421	415	9702	9714	-1	30446.1	30446.1	30446.1	497.977	11741.6	12144.1	2061.75	-497.977
137	-1	9708	9736	-1	30850.5	30850.5	nan	-4237.6	nan	nan	nan	nan
39	-1	9718	9971	-1	nan	0	0	0	nan	nan	nan	nan
225	248	9728	9738	-1	13257	13257	12021.2	1847.49	7199.4	11265.7	4856.44	-1847.49
268	424	9730	9756	-1	49604.3	49604.3	49604.3	-0.670876	23002.9	7367.7	3359.83	0.670876
1125	13	9754	9784	-1	22915	22915	nan	-1245	26085.9	20907.6	-5355.97	1245
21	302	9764	9778	-1	31198.5	31198.5	50835.5	-4899.15	31158.4	26991.8	54539.5	4899.15
207	415	9772	9778	-1	21173.9	21173.9	30026	1960.27	9330.29	12634.6	1563.77	-1960.27
416	-1	9774	9792	-1	28245.1	28245.1	nan	-3943.64	nan	nan	nan	nan
429	-1	9782	9788	-1	33479.1	33479.1	nan	706.078	nan	nan	nan	nan
529	-1	9788	9798	-1	39049.1	39049.1	nan	6619.84	nan	nan	nan	nan
291	248	9792	9838	-1	7050.81	7050.81	nan	-239.423	9392.27	12390.1	3008.96	239.423
384	421	9800	9806	-1	88027.9	88027.9	nan	-2366.05	68833.8	31437.7	30944	2366.05
416	-1	9808	9834	-1	24301.4	24301.4	nan	2483.34	nan	nan	nan	nan
308	203	9812	9868	-1	15557	15557	1785.33	-1392.61	19440.8	29152.1	nan	1392.61
429	-1	9816	9826	-1	34185.1	34185.1	nan	2914.03	nan	nan	nan	nan
268	421	9820	9850	-1	48135.4	48135.4	49603.6	-455.495	31156.6	34104.5	33310.1	455.495
529	454	9836	9846	-1	45668.9	45668.9	nan	-3204.04	41930.3	58730.9	25732.9	3204.04
384	424	9838	9848	-1	88865	88865	nan	-473.835	44479.7	5944.29	3360.5	473.835
329	13	9842	9854	-1	19251.4	19251.4	6966.88	270.036	17540.9	16464.5	-4110.96	-270.036
171	170	9854	9866	-1	26220.4	26220.4	26220.4	-2673.71	19128	19908.9	nan	2673.71
291	248	9858	9913	-1	1707.66	1707.66	nan	-1.56482	9004.73	11878.8	3248.38	1.56482
148	173	9862	10095	-1	nan	0	1	6820.38	33239.4	20414	nan	-6820.38
-1	-1	9866	9896	-1	nan	nan	nan	nan	nan	nan	nan	nan
225	-1	9866	9896	-1	15393.4	15393.4	13868.7	-57.8	nan	nan	nan	nan
171	-1	9896	9919	-1	23595.9	23595.9	23546.7	4188.23	nan	nan	nan	nan
170	424	9905	9913	-1	22697.8	22697.8	nan	22.9914	19477.3	6404.54	3834.33	-22.9914
42	203	9913	10230	-1	nan	0	nan	-0.979206	31028.8	30383.6	nan	0.979206
291	248	9939	9993	-1	nan	1706.1	nan	2725.13	7643.32	10082.9	3249.94	-2725.13
237	180	9989	10031	-1	2250	2250	nan	682.287	40178.2	43519.7	43519.7	-682.287
209	-1	10003	10019	-1	38785.2	38785.2	nan	-803.614	nan	nan	nan	nan
268	171	10005	10021	-1	47672.9	47672.9	49148.1	-1961.96	29688.1	27784.2	27734.9	1961.96
-1	21	10017	10033	-1	nan	nan	nan	nan	23875.4	26290.8	45936.3	2118.55
170	-1	10025	10033	-1	26874.5	26874.5	nan	-2076.33	nan	nan	nan	nan
540	39	10025	10037	-1	34322.7	34322.7	nan	-1595.72	nan	0	0	1595.72
384	161	10033	10049	-1	83298.1	83298.1	nan	9536.02	43496	17817.4	77815.2	-9536.02
454	-1	10041	10069	-1	63559.9	63559.9	28937	2351.46	nan	nan	nan	nan
268	415	10045	10057	-1	45165.7	45165.7	47186.2	578.935	23472.9	26574.6	26574.6	-578.935
21	384	10055	10069	-1	28409.3	28409.3	48054.9	-4758.93	44524.2	96907.2	nan	4758.93
209	182	10059	10081	-1	37981.5	37981.5	nan	1266.59	2269	2161.51	nan	-1266.59
415	237	10069	10085	9	nan	25995.6	25995.6	-4595.62	2837.71	2933	nan	4595.62
161	170	10069	10083	-1	26828.9	26828.9	68279.2	1373.47	24994	24798.2	nan	-1373.47
171	268	10077	10122	10	30487	29061.8	29696.9	0	44913	45747.2	47765.1	0
237	180	10079	10087	9	2847.72	2933	nan	2184.67	33335.9	37189.7	42837.5	-2184.67
179	76	10081	10240	-1	27169	27169	27585.6	-1	10621.9	0	0	1
429	416	10087	10099	-1	37099.2	37099.2	nan	-2875.83	26005	26784.8	nan	2875.83
-1	207	10091	10097	-1	nan	nan	nan	nan	26106.7	22616.3	31986.3	0.826816
171	415	10093	10118	10	29968.7	29061.8	29696.9	315.723	22748.9	26687	21400	-315.723
384	-1	10112	10134	-1	79437.7	79437.7	nan	-13654.4	nan	nan	nan	nan
415	170	10130	10156	-1	25523.9	25523.9	21084.3	-668.474	29210	25131.8	nan	668.474
229	-1	10132	10152	-1	1169.83	1169.83	nan	921.816	nan	nan	nan	nan
454	160	10140	10174	-1	65911.3	65911.3	31288.4	-143.062	34186.1	19116.2	nan	143.062
171	-1	10150	10154	-1	29150.1	29150.1	30012.6	-6678.29	nan	nan	nan	nan
416	540	10174	10236	-1	25716.2	25716.2	nan	-2211.45	43139	32726.9	nan	2211.45
415	139	10178	10216	-1	24842.5	24842.5	20415.8	-1884.24	6092.27	5441.3	nan	1884.24
170	265	10196	10246	-1	24864.7	24864.7	nan	-4314.12	3320.17	5298.43	-3673.74	4314.12
268	-1	10198	10206	-1	46611	46611	47765.1	-3529.69	nan	nan	nan	nan
171	268	10222	10248	-1	22471.8	22471.8	23334.3	2098.95	40318.4	43081.3	44235.4	-2098.95
405	454	10228	10248	-1	13635.8	13635.8	14846	2285.56	46536.9	58876.9	31145.3	-2285.56
203	-1	10260	10266	-1	1749.65	1749.65	nan	796.78	nan	nan	nan	nan
308	415	10260	10278	-1	13932.2	13932.2	392.717	3186.32	15518.1	26607	18531.6	-3186.32
170	5	10270	10288	-1	20506.1	20506.1	nan	-1481.29	10366.8	11531.1	19916.3	1481.29
302	265	10272	10315	-1	31341.2	31341.2	59438.7	-1867.14	nan	9612.55	640.378	1867.14
415	161	10288	10317	-1	24528.8	24528.8	15345.2	3893.83	32984.4	28603.3	69652.7	-3893.83
170	32	10300	10305	-1	18989.4	18989.4	nan	511.509	16293.7	14846.6	14915.3	-511.509
268	203	10305	10339	-1	45179	45179	42136.4	-1882.6	2571.79	2546.43	nan	1882.6
209	429	10313	10321	-1	39699.6	39699.6	nan	-4609.88	34582.9	34114.9	nan	4609.88
408	13	10319	10359	-1	22394.5	22394.5	32224.7	-3633.14	15767.7	16450.2	-4381	3633.14
161	415	10331	10353	-1	24671.2	24671.2	65758.8	-590.39	24143	27840.9	19239.1	590.39
229	170	10333	10387	-1	2091.65	2091.65	nan	-288.727	6444.73	19983	nan	288.727
302	-1	10335	10371	-1	29474	29474	57571.5	990.549	nan	nan	nan	nan
268	-1	10351	10381	-1	41751.5	41751.5	40253.8	-12460.5	nan	nan	nan	nan
308	72	10357	10363	-1	17859.9	17859.9	3579.04	-1915.25	3533.42	5227.03	12295	1915.25
21	203	10365	10379	-1	23643	23643	43295.9	1384.75	4903.79	4409.37	nan	-1384.75
384	685	10387	10401	-1	65783.3	65783.3	nan	-6042.8	53187.9	22440	5078.13	6042.8
268	-1	10391	10425	-1	29291	29291	27793.4	nan	nan	nan	nan	nan
180	171	10399	10405	-1	50298	50298	50298	1381.91	29656.5	25340.6	25433.3	-1381.91
21	-1	10401	10429	-1	34930.9	34930.9	44680.7	-6081	nan	nan	nan	nan
415	535	10411	10465	-1	29049.4	29049.4	19829.5	-16717.8	16576	14804.8	0	16717.8
229	-1	10419	10441	-1	2020.41	2020.41	nan	-249.227	nan	nan	nan	nan
421	180	10423	10439	-1	32911	32911	33765.6	1370.76	52269.2	52300.1	51679.9	-1370.76
207	308	10439	10465	-1	38929.5	38929.5	38929.5	1054.03	18584.9	14678.1	1663.79	-1054.03
180	229	10449	10457	-1	49425.5	49425.5	50309.1	-31.3253	6175.14	1771.18	nan	31.3253
182	111	10457	10493	-1	3073.05	3073.05	nan	-934.107	26928.4	29216.8	nan	934.107
-1	-1	10459	10479	-1	nan	nan	nan	nan	nan	nan	nan	nan
229	171	10465	10516	-1	1796.66	1796.66	nan	-604.571	8647.72	25762.2	24051.4	604.571
454	416	10481	10506	-1	60721.4	60721.4	28859.8	6457.22	32127.5	23930	nan	-6457.22
180	415	10487	10493	-1	47849.4	47849.4	50277.8	-1048.12	11599.6	11990.2	3111.62	1048.12
42	-1	10493	10534	-1	nan	nan	nan	0	nan	nan	nan	nan
415	180	10526	10538	-1	12565	12565	4159.74	-1275.79	48322.9	46749	49229.7	1275.79
42	408	10536	10558	-1	nan	0	nan	1122.39	32063.6	25585.8	28591.6	-1122.39
308	-1	10544	10564	-1	14571.5	14571.5	609.752	1943.35	nan	nan	nan	nan
180	161	10556	10572	-1	48008.7	48008.7	50505.5	-2472.32	26900.4	24112.8	65168.5	2472.32
171	5	10558	10576	-1	27712.9	27712.9	24655.9	2932.58	8670.59	10038.1	21397.6	-2932.58
76	-1	10560	10574	-1	7605.4	7605.4	1	340	nan	nan	nan	nan
161	408	10596	10622	-1	28260.7	28260.7	67640.8	-4570.25	32496.8	26708	27469.2	4570.25
171	415	10600	10610	-1	31070.2	31070.2	27588.5	1347.81	9328.93	11285.4	2883.95	-1347.81
268	180	10602	10650	-1	42316.8	42316.8	nan	-933.82	41684	45654.9	48033.2	933.82
248	225	10616	10630	-1	12808	12808	524.816	-4378.7	23997.4	15335.6	13810.9	4378.7
454	265	10620	10654	-1	69486.4	69486.4	35317	-9560.87	13413	15623.5	2507.52	9560.87
415	-1	10620	10640	-1	8877.37	8877.37	1536.13	2791.92	nan	nan	nan	nan
207	180	10660	10666	-1	40482.7	40482.7	39983.5	658.057	36114.9	47312.2	48967	-658.057
268	421	10662	10700	-1	42693.5	42693.5	nan	-3573.25	30477.3	33360.9	35136.3	3573.25
265	39	10674	10743	-1	15035.6	15035.6	12068.4	-5509.32	nan	1595.72	1595.72	5509.32
454	291	10692	10706	-1	59741.1	59741.1	25756.1	-1746.88	7848.89	7054.49	nan	1746.88
225	182	10692	10853	-1	18292.9	18292.9	18189.6	-4336.97	2253	2076.53	nan	4336.97
268	415	10706	10713	-1	39093.5	39093.5	nan	2102.89	10307.3	11669.3	4328.06	-2102.89
-1	48	10719	10803	-1	nan	nan	nan	nan	12336.3	16749.7	nan	1.34277
421	173	10727	10733	-1	32144.3	32144.3	38709.6	-2336.27	23960.7	13593.6	nan	2336.27
209	-1	10733	10747	-1	37156.8	37156.8	nan	5214.3	nan	nan	nan	nan
421	173	10751	10779	-1	26981.7	26981.7	36373.3	-509.561	24875.4	14112.5	nan	509.561
1165	268	10767	10789	-1	21383.1	21383.1	nan	-267.601	44729.5	44235.6	nan	267.601
540	-1	10777	10791	-1	35258.5	35258.5	nan	4639.35	nan	nan	nan	nan
180	72	10777	10914	-1	43753.8	43753.8	43753.8	-7436.66	7211.3	6431.24	14210.3	7436.66
209	386	10789	10811	-1	42371.1	42371.1	nan	0	449.892	465	-3442.55	0
421	302	10821	10845	-1	26397	26397	35863.8	1483.49	34958	30464.6	58562.1	-1483.49
209	-1	10835	10859	-1	46213.1	46213.1	nan	-1644.28	nan	nan	nan	nan
329	48	10853	10857	-1	19537.6	19537.6	7236.92	-13856.7	nan	0	nan	13856.7
170	-1	10869	10877	-1	24078.1	24078.1	nan	-5256.05	nan	nan	nan	nan
12	529	10873	10883	-1	28090.8	28090.8	15589.3	3424.73	53176	42770	nan	-3424.73
182	225	10875	10954	-1	1047.58	1047.58	nan	-6298.41	11627.7	12615.8	13852.6	6298.41
302	-1	10883	10901	-1	nan	28981.1	57078.6	4839.28	nan	nan	nan	nan
179	421	10884	10908	-1	22484.4	22484.4	27584.6	-1135.56	19666.2	32842.2	37347.3	1135.56
268	416	10887	10918	-1	40382.5	40382.5	nan	-9396.66	18077.7	17969.4	nan	9396.66
209	137	10928	10934	-1	44568.8	44568.8	nan	-981.092	24870.8	26612.9	nan	981.092
268	454	10936	10976	-1	30423.9	30423.9	nan	-5880.5	45293.5	60445.1	24009.3	5880.5
180	408	10946	10962	-1	36625.6	36625.6	36317.1	-5146.1	27185.3	20027.4	32039.4	5146.1
416	-1	10956	10964	-1	19808.9	19808.9	nan	645.657	nan	nan	nan	nan
32	389	10972	10980	-1	15318.3	15318.3	14403.8	-713.325	6197.14	5827.28	-1900.63	713.325
72	209	10978	11002	-1	13881	13881	21647	-3357.94	43615.6	43683.8	nan	3357.94
180	1069	10978	10996	-1	34436.1	34436.1	31171.1	-57.8138	21896.8	16212.4	nan	57.8138
180	540	11010	11014	-1	34064.5	34064.5	31113.2	-1473.25	57948.4	39897.9	nan	1473.25
248	-1	11014	11026	-1	7123.83	7123.83	-3853.89	3095.99	nan	nan	nan	nan
209	171	11018	11024	-1	45068.1	45068.1	nan	-18.7162	30345.8	29029.2	29029.2	18.7162
302	95	11020	11064	-1	33820.4	33820.4	61917.9	1607.13	25533.1	27065.6	nan	-1607.13
329	-1	11030	11117	-1	5680.82	5680.82	-6619.81	0	nan	nan	nan	nan
268	-1	11036	11054	-1	31600.6	31600.6	nan	1250.54	nan	nan	nan	nan
308	179	11040	11052	-1	16514.8	16514.8	2553.1	-3850.34	21327.7	21171.6	26449.1	3850.34
248	540	11050	11054	-1	10219.8	10219.8	-757.896	-487.394	86902.1	41416.3	nan	487.394
418	-1	11054	11135	-1	4633	4633	170.761	10548.4	nan	nan	nan	nan
179	180	11070	11076	-1	25751.2	25751.2	30299.4	-3162.55	19788.6	33066.1	29640	3162.55
12	268	11072	11092	-1	34197.3	34197.3	19014	-1938.55	38914.6	32851.1	nan	1938.55
207	424	11080	11113	-1	41066.6	41066.6	40641.6	-223.331	15872.7	6080.94	3811.34	223.331
540	-1	11080	11092	-1	36298.1	36298.1	nan	4387.43	nan	nan	nan	nan
161	-1	11088	11137	-1	23624.5	23624.5	63070.5	-6888.6	nan	nan	nan	nan
392	21	11108	11123	-1	51690.9	51690.9	nan	-3836.86	49647	28849.9	38599.7	3836.86
-1	-1	11108	11119	-1	nan	nan	nan	nan	nan	nan	nan	nan
302	160	11123	11133	-1	35433.7	35433.7	63525	-5922	22334.5	17472.1	nan	5922
13	405	11123	11149	-1	20529.7	20529.7	-747.857	1033.95	12774.8	16007.5	17131.6	-1033.95
12	248	11125	11177	-1	32773.8	32773.8	17075.5	-851.933	7108.62	9495.31	-1245.29	851.933
529	-1	11133	11145	-1	41011.3	41011.3	nan	-5074.27	nan	nan	nan	nan
171	-1	11133	11177	-1	27496.7	27496.7	29047.9	-2484.6	nan	nan	nan	nan
182	137	11139	11213	-1	7042.7	7042.7	nan	-3990.52	26002.8	29207.8	nan	3990.52
329	209	11147	11159	-1	nan	0	-6619.81	3085.53	41090.8	44823.8	nan	-3085.53
454	-1	11147	11159	-1	69995.5	69995.5	29889.8	-32111.1	nan	nan	nan	nan
207	384	11159	11169	-1	37931	37931	40418.2	-4807.07	23905.9	68530.8	nan	4807.07
421	268	11163	11191	-1	30341.7	30341.7	38482.8	-1330.53	38081.2	34789.7	nan	1330.53
454	-1	11163	11205	-1	37884.4	37884.4	-2221.38	nan	nan	nan	nan	nan
540	13	11183	11209	-1	40685.5	40685.5	nan	290.028	19612.3	21893.4	286.089	-290.028
302	171	11191	11261	-1	29390.4	29390.4	57603	-209.162	25494.4	25012.1	26563.3	209.162
392	-1	11197	11203	-1	47494.1	47494.1	nan	0	nan	nan	nan	nan
392	-1	11213	11229	-1	nan	0	nan	50760.2	nan	nan	nan	nan
429	529	11215	11221	-1	38902.8	38902.8	nan	-1798.59	36401.3	35937	nan	1798.59
540	32	11229	11237	-1	41433.8	41433.8	nan	3291.5	12123.5	14269.2	13690.5	-3291.5
405	248	11239	11326	-1	16501.5	16501.5	16097.7	-881.775	10873.8	16311.3	-393.357	881.775
392	182	11241	11245	-1	50760.2	50760.2	nan	-7428.67	6234.55	3066.23	nan	7428.67
416	160	11243	11259	-1	20454.6	20454.6	nan	909.728	31088.7	23339.3	nan	-909.728
415	12	11249	11263	-1	10891.8	10891.8	2225.17	1569.09	31201.6	32646.7	16223.6	-1569.09
384	171	11277	11283	-1	77860.1	77860.1	nan	3964.73	63123.9	24648.8	26772.5	-3964.73
180	229	11282	11289	-1	44916.6	44916.6	44916.6	-25.4242	7899.33	2265.72	nan	25.4242
-1	-1	11283	11318	-1	nan	nan	nan	nan	nan	nan	nan	nan
-1	-1	11299	11316	-1	nan	nan	nan	nan	nan	nan	nan	nan
209	-1	11301	11305	-1	47909.3	47909.3	nan	-9868.22	nan	nan	nan	nan
-1	-1	11309	11320	-1	nan	nan	nan	nan	nan	nan	nan	nan
-1	525	11311	11456	-1	nan	nan	nan	nan	nan	0	nan	1
180	229	11318	11332	-1	44209.7	44209.7	44891.2	3791.86	nan	2291.14	nan	-3791.86
207	540	11328	11334	-1	35794.5	35794.5	35611.2	2731.77	48323.4	43586.6	nan	-2731.77
171	137	11332	11342	-1	27437.2	27437.2	22807.8	-921.152	29883.8	33427.3	nan	921.152
-1	209	11346	11358	-1	nan	nan	nan	nan	36390.6	38041	nan	11361
180	36	11350	11366	-1	48001.7	48001.7	48683	-3382	50357	46490.5	0	3382
56	72	11356	11420	-1	28052.9	0	0	912.436	10052.5	9710.72	18289	-912.436
540	137	11362	11374	-1	39064.4	39064.4	nan	-510.159	22406.6	31104.9	nan	510.159
302	384	11362	11386	-1	29152.5	29152.5	57393.9	2722.25	32814.1	82444.8	nan	-2722.25
209	-1	11386	11412	-1	49402	49402	nan	-1474.68	nan	nan	nan	nan
415	540	11388	11392	-1	12563.3	12563.3	3794.26	-351.182	57198.6	38098.9	nan	351.182
-1	415	11402	11547	-1	nan	nan	nan	nan	12243.1	12243.1	3443.08	13634.3
540	66	11406	11454	-1	38970.7	38970.7	nan	-2844.72	11374.5	15252	39373.9	2844.72
454	384	11406	11414	-1	64118.8	64118.8	nan	6024.34	41812.7	75092.3	nan	-6024.34
552	-1	11408	11418	-1	25926.8	25926.8	nan	-2221.2	nan	nan	nan	nan
12	182	11436	11490	-1	32464.2	32464.2	14654.5	-1689.76	13339.8	10495.1	nan	1689.76
180	229	11440	11472	-1	44619.4	44619.4	45301	-132.638	12625.8	3621.4	nan	132.638
308	302	11450	11494	-1	14366.9	14366.9	-1297.24	-2653.39	21529.2	31102.6	60116.1	2653.39
170	-1	11454	11484	-1	18822	18822	nan	-4703.1	nan	nan	nan	nan
265	-1	11482	11502	-1	9526.28	9526.28	6559.06	-822.143	nan	nan	nan	nan
-1	173	11496	11504	-1	nan	nan	nan	nan	36600.9	14622.1	nan	743.06
180	209	11517	11535	-1	42220.8	42220.8	45168.4	-465.503	53656.7	47927.4	nan	465.503
540	248	11523	11533	-1	36626.2	36626.2	nan	-2214.57	6411.52	13453	488.419	2214.57
454	-1	11523	11583	-1	70011.9	70011.9	nan	-22201.1	nan	nan	nan	nan
429	-1	11531	11549	-1	39428.7	39428.7	nan	-4959.92	nan	nan	nan	nan
-1	170	11531	11589	-1	nan	nan	nan	nan	13988.5	14118.9	nan	131.878
552	265	11533	11539	-1	23705.6	23705.6	nan	2050.87	6865.99	8704.14	5736.92	-2050.87
160	-1	11543	11571	-1	22421.9	22421.9	nan	-4352.79	nan	nan	nan	nan
1125	405	11543	11595	-1	21455.6	21455.6	nan	1511.68	8826.66	8864.66	15215.9	-1511.68
180	161	11569	11577	-1	41328.3	41328.3	44702.9	-7719.03	18670.7	16735.9	56181.9	7719.03
265	429	11573	11587	-1	6561.93	6561.93	3686.04	-536.486	55519.3	34468.8	nan	536.486
415	12	11595	11707	-1	25877.4	25877.4	17077.3	-2290.23	30839.2	32267.6	12964.7	2290.23
180	268	11595	11607	-1	32888.7	32888.7	36983.9	4615.3	55199.8	50398.7	50398.7	-4615.3
170	-1	11613	11718	-1	14250.8	14250.8	nan	2264.66	nan	nan	nan	nan
268	171	11665	11703	-1	45897.9	45897.9	45783.4	-2044.64	28238.9	26427.9	21886.6	2044.64
-1	-1	11665	11693	-1	nan	nan	nan	nan	nan	nan	nan	nan
416	-1	11697	11730	-1	21349.6	21349.6	nan	1992.61	nan	nan	nan	nan
268	36	11728	12113	-1	43792.1	43792.1	43738.8	-54073.3	3022.36	3056.1	3382	54073.3
182	524	11732	11760	-1	12357.8	12357.8	nan	-1529.32	29704.5	30398.2	nan	1529.32
248	182	11780	11856	-1	15774.6	15774.6	2702.99	-774.433	19055.1	11223.4	nan	774.433
170	66	11784	11814	-1	16515.5	16515.5	nan	2363.47	17646.8	18318.8	42218.6	-2363.47
171	-1	11820	11850	-1	24767.8	24767.8	23931.2	1538.52	nan	nan	nan	nan
209	535	11864	11872	-1	39614.8	39614.8	nan	-5146.63	11144.8	11519.1	16717.8	5146.63
180	13	11878	11884	-1	38546.8	38546.8	38546.8	-1194.56	18108.6	13918	-3.93928	1194.56
39	-1	11880	11890	-1	3339.7	3339.7	7105.04	-2671.7	nan	nan	nan	nan
248	12	11882	11896	-1	11676.3	11676.3	1928.55	776.633	40888.7	30611.1	15254.9	-776.633
415	1069	11908	12117	-1	18638.4	18638.4	14787.1	-3855.72	1149.08	823.069	nan	3855.72
180	12	11925	11943	-1	37569.5	37569.5	37352.2	-4229.76	27760.7	30024.4	14478.3	4229.76
72	540	11931	11957	-1	8834.65	8834.65	17376.6	-797.51	50180.2	38740	nan	797.51
182	209	11947	11971	-1	4779.72	4779.72	nan	-2187.73	36578.2	38397.3	nan	2187.73
416	-1	12009	12027	-1	23342.2	23342.2	nan	-260.406	nan	nan	nan	nan
540	170	12009	12025	-1	27397	27397	nan	2131.32	15621	20177.8	nan	-2131.32
182	12	12017	12117	-1	6887.31	6887.31	nan	-72.7377	28021.7	35616.9	18708.1	72.7377
421	161	12019	12023	-1	33517.4	33517.4	33517.4	-4808.45	24044.7	21565.8	63900.9	4808.45
384	429	12031	12041	-1	63283.6	63283.6	nan	-9005.6	79596.7	32051.1	nan	9005.6
171	416	12049	12053	-1	26306.3	26306.3	25469.8	-256.428	21731.6	23081.8	nan	256.428
1125	170	12063	12124	-1	23222.4	23222.4	nan	-4602.82	23978.2	22238	nan	4602.82
171	525	12075	12152	-1	23518.3	23518.3	25213.3	-4193.21	48467.2	52366.7	nan	4193.21
429	72	12087	12144	-1	41056.7	41056.7	nan	-1111.43	3941.93	3989.77	16579.1	1111.43
-1	180	12109	12113	-1	nan	nan	nan	nan	36779.4	41741	33122.5	1.08317
161	392	12113	12210	-1	27778	27778	68709.4	-12150.3	25355.7	48940.5	nan	12150.3
182	-1	12134	12260	-1	6775.79	6775.79	nan	3031.76	nan	nan	nan	nan
-1	1069	12144	12152	-1	nan	nan	nan	nan	3243.01	2821.84	nan	1568.51
1125	170	12146	12178	-1	18015.3	18015.3	nan	6458.02	17241.7	15990.4	nan	-6458.02
-1	268	12146	12160	-1	nan	nan	nan	nan	nan	nan	-10334.5	nan
5	429	12172	12186	-1	11351.4	11351.4	18465	-7338.99	37349.3	33267.9	nan	7338.99
-1	36	12180	12184	-1	nan	nan	nan	nan	61214.6	57129.4	57455.3	1
171	248	12192	12242	-1	18895.7	18895.7	21020.1	4397.17	8287.42	14011.7	2705.19	-4397.17
170	429	12208	12214	-1	19704.6	19704.6	nan	-543.279	36460.9	36124.1	nan	543.279
170	384	12244	12254	-1	18483.4	18483.4	nan	-341.303	nan	54278	nan	341.303
392	-1	12272	12280	-1	62709.1	62709.1	nan	1512.72	nan	nan	nan	nan
13	171	12284	12300	-1	17022.5	17022.5	1190.62	1730.6	24619.6	27370.6	25417.3	-1730.6
-1	42	12298	12343	-1	nan	nan	nan	nan	34049.8	40900.3	nan	1
552	-1	12329	12521	-1	25642.4	25642.4	nan	14096.5	nan	nan	nan	nan
5	209	12331	12415	-1	1087.47	1087.47	11126	4732.55	46090.9	41617.4	nan	-4732.55
161	-1	12343	12375	-1	17999.2	17999.2	56559.1	-2110.79	nan	nan	nan	nan
392	171	12365	12479	-1	64221.8	64221.8	nan	15176	53535.7	26439.7	23686.7	-15176
180	525	12367	12389	-1	40070.7	40070.7	40070.7	-2071.04	58365.6	53884.2	nan	2071.04
180	-1	12427	12431	-1	36462.1	36462.1	37999.7	-4374.81	nan	nan	nan	nan
-1	35	12435	12497	-1	nan	nan	nan	nan	4058.63	3747	nan	2083.7
13	-1	12439	12447	-1	19738.8	19738.8	2921.22	-4007.03	nan	nan	nan	nan
209	429	12447	12453	-1	39610.4	39610.4	nan	4081.87	32276.7	31839.9	nan	-4081.87
-1	-1	12449	12538	-1	nan	nan	nan	nan	nan	nan	nan	nan
182	180	12463	12485	-1	9807.55	9807.55	nan	-4377.2	27303.3	32087.3	33624.9	4377.2
182	-1	12497	12576	-1	6573.39	6573.39	nan	-1153.57	nan	nan	nan	nan
392	180	12505	12526	-1	79339.7	79339.7	nan	3868.79	65598.1	37914.8	38002.1	-3868.79
-1	-1	12528	12602	-1	nan	nan	nan	nan	nan	nan	nan	nan
525	-1	12530	12536	-1	54772.9	54772.9	nan	-3710.4	nan	nan	nan	nan
179	170	12546	12560	-1	22582.3	22582.3	27136.8	-1214.74	12208.1	18142.1	nan	1214.74
-1	1069	12558	12568	-1	nan	nan	nan	nan	3548.66	4390.34	nan	83.0848
161	429	12566	12588	-1	15888.4	15888.4	54448.3	527.483	36103.8	35490	nan	-527.483
237	-1	12568	12576	-1	11640.6	11640.6	nan	-610.6	nan	nan	nan	nan
66	540	12570	12636	-1	20337	20337	39855.1	3882.01	44475.1	33168.1	nan	-3882.01
329	416	12572	12600	-1	34925.1	34925.1	-3534.28	-0.983035	18355.5	20344.3	nan	0.983035
182	180	12590	12606	-1	5419.82	5419.82	nan	5152.43	33596.4	39483.1	34133.3	-5152.43
525	-1	12594	12598	-1	51062.5	51062.5	nan	-520.9	nan	nan	nan	nan
-1	392	12594	12614	-1	nan	nan	nan	nan	46731.4	87576.4	nan	1.87404
-1	248	12608	12638	-1	nan	nan	nan	nan	7283.6	11397.5	-1691.98	4235.33
-1	139	12614	12648	-1	nan	nan	nan	nan	7400.6	7400.6	nan	1
-1	386	12624	12692	-1	nan	nan	nan	nan	2349.6	2349.6	-3442.55	432.8
392	268	12626	12630	-1	65754.8	65754.8	nan	10204.2	67939.5	35852.7	35852.7	-10204.2
-1	-1	12642	12670	-1	nan	nan	nan	nan	nan	nan	nan	nan
182	408	12652	12672	-1	10833.4	10833.4	nan	-112.521	29113.8	25206.2	37185.5	112.521
180	540	12668	12682	-1	35080.1	35080.1	28980.8	-166.217	53794.5	37037.9	nan	166.217
-1	161	12700	12727	-1	nan	nan	nan	nan	19549.9	17524	54975.8	0.970923
180	-1	12704	12735	-1	34123	34123	28814.6	-3240.62	nan	nan	nan	nan
42	-1	12706	12747	-1	2738	2738	nan	nan	nan	nan	nan	nan
36	268	12720	12755	-1	52511.3	52511.3	57456.3	-1592.56	40549.8	40102.1	25648.5	1592.56
416	180	12743	12755	-1	18121.8	18121.8	nan	-616.936	28027.5	30882.4	25574	616.936
182	160	12746	12833	-1	10448.2	10448.2	nan	727.296	22566.3	18069.2	nan	-727.296
-1	-1	12753	12775	-1	nan	nan	nan	nan	nan	nan	nan	nan
-1	72	12771	12785	-1	nan	nan	nan	nan	4673.81	4898.59	17690.5	2439.73
265	268	12773	12809	-1	4029.24	4029.24	3149.56	8394.25	61560.8	39602.8	27241.1	-8394.25
552	170	12801	12821	-1	39738.9	39738.9	nan	4233.38	22864	18163	nan	-4233.38
405	35	12807	12813	-1	7367.6	7367.6	13704.2	47.2169	6082.41	5830.7	nan	-47.2169
268	-1	12821	12853	-1	31668.4	31668.4	18846.8	6434.76	nan	nan	nan	nan
-1	225	12829	12865	-1	nan	nan	nan	nan	18868.6	19079.3	20151	1542.5
180	-1	12845	12857	-1	34049.2	34049.2	26190.9	1507.01	nan	nan	nan	nan
552	429	12851	12865	-1	44104.3	44104.3	nan	3902.86	44638.6	35133.1	nan	-3902.86
180	35	12974	12978	-1	35556.2	35556.2	27698	-3703.8	6226.92	5748.8	nan	3703.8
-1	161	13016	13055	-1	nan	nan	nan	nan	12418.5	11131.6	54976.7	5406.2
408	161	13164	13174	-1	21294.9	21294.9	37298	3944.44	13591.9	16537.8	60382.9	-3944.44
1125	98	13232	13238	-1	24700.9	24700.9	nan	-1	532.334	0	0	1
389	248	13263	13307	-1	6106.51	6106.51	-1187.31	7027.53	8245.62	15632.8	2543.35	-7027.53
12	454	13264	13372	-1	31861.1	31861.1	18780.8	13183.2	42438.8	47810.8	nan	-13183.2
207	220	13317	13398	-1	37129.8	37129.8	38342.9	-8313.86	20040.1	24237.7	11106.8	8313.86
207	220	13412	13526	-1	23978	23978	30029.1	-2110.75	3493.3	4225	19420.6	2110.75
182	329	13442	13524	-1	12650.6	12650.6	nan	-5091.24	nan	34924.1	-3535.26	5091.24
207	1125	13974	13996	-1	22598.2	22598.2	27918.3	-122.295	22127.6	27798.1	nan	122.295
-1	685	15060	15233	-1	nan	nan	nan	nan	26489.5	32038	11120.9	1

## Sheet: tropallaxis_table_colonyB
ant1	ant2	initial_time	final_time	group_interaction	ant1_had_before_measurement	ant1_had_before_estimation	ant1_had_before_sum_of_events	ant1_gave	ant2_had_before_measurement	ant2_had_before_estimation	ant2_had_before_sum_of_events	ant2_gave
421	148	166	171	-1	nan	0	0	0	nan	0	0	0
148	384	203	222	-1	nan	0	0	0	nan	0	0	0
-5	-5	315	341	-1	nan	nan	nan	nan	nan	nan	nan	nan
-5	-5	357	386	-1	nan	nan	nan	nan	nan	nan	nan	nan
540	148	749	765	-1	nan	0	0	0	nan	0	0	0
66	535	833	853	-1	nan	0	0	0	nan	0	0	0
148	42	1285	1292	-1	nan	0	0	0	nan	0	0	0
455	61	1488	1492	-1	nan	0	0	0	nan	0	0	0
171	445	1527	1546	-1	nan	0	0	0	nan	0	0	0
386	29	1594	1620	-1	nan	0	0	0	nan	0	0	0
-5	153	1706	1737	-1	nan	nan	nan	nan	nan	0	0	0
265	445	1771	1816	-1	nan	0	0	0	nan	0	0	0
40	42	1847	1857	-1	nan	0	0	0	nan	0	0	0
685	-5	1933	1960	-1	nan	0	0	0	nan	nan	nan	nan
-1	-1	2070	2132	-1	nan	nan	nan	nan	nan	nan	nan	nan
248	148	2084	2107	-1	nan	0	0	0	nan	0	0	0
148	139	2145	2152	-1	nan	0	0	0	nan	0	0	0
61	32	2282	2296	-1	nan	0	0	0	nan	0	0	0
220	-1	2451	2462	-1	nan	0	0	0	nan	nan	nan	nan
148	-1	2523	2544	-1	nan	0	0	0	nan	nan	nan	nan
-1	66	3023	3045	-1	nan	nan	nan	nan	nan	0	0	0
424	48	3345	3371	-1	21214.4	21214.4	21214.4	-1.43928	nan	0	0	1.43928
32	48	3508	3523	-1	nan	0	0	-992.818	3882.42	7105.46	1.43928	992.818
-1	-1	3508	3548	-1	nan	nan	nan	nan	nan	nan	nan	nan
424	153	3554	3563	-1	20845.2	20845.2	20845.2	-8628.89	nan	0	0	8628.89
424	32	3624	3634	-1	12216.3	12216.3	12216.3	0	nan	nan	-992.818	0
424	48	3636	3660	6	4065.29	4065.29	12216.3	0	4471.02	8098.28	994.258	0
424	32	3643	3660	6	4065.29	4065.29	12216.3	424.315	nan	0	-992.818	0
424	153	3646	3651	6	4065.29	4065.29	12640.6	256.542	1248.99	1561.28	8628.89	-256.542
329	153	3680	3692	-1	262.395	0	0	0	436.231	567.576	8372.35	0
229	139	3681	3700	-1	nan	0	0	0	nan	0	0	0
32	153	3800	3805	-1	1641.27	1641.27	-992.818	146.555	1549.89	1957.61	8372.35	-146.555
685	1152	3872	3903	-1	nan	0	0	-1.08815	nan	0	0	1.08815
32	329	3960	3969	-1	1792.26	1792.26	-846.263	563.866	nan	0	0	-563.866
424	329	3981	4039	-1	16755.3	16755.3	16755.3	0	nan	nan	-563.866	0
418	540	3990	4089	-1	nan	0	0	0	3394.41	7302	0	0
48	3006	4045	4063	-1	12174	12174	994.258	1611.71	nan	nan	nan	nan
329	32	4049	4059	-1	nan	0	-563.866	0.786517	2287.27	2356.13	-282.397	-0.786517
552	445	4095	4107	-1	nan	0	0	0	nan	0	0	0
48	26	4150	4181	-1	13785.8	13785.8	2605.97	-0.668341	nan	0	0	0.668341
-1	-1	4151	4169	-1	nan	nan	nan	nan	nan	nan	nan	nan
424	153	4217	4255	8	26091.6	14405.1	14405.1	-5393.73	2625.54	1811.99	8225.79	5393.73
424	268	4231	4255	8	26091.6	14405.1	14405.1	-3132.28	nan	0	0	nan
-1	82	4239	4279	-1	nan	nan	nan	nan	nan	0	0	1
153	268	4260	4268	9	11098.3	7659.39	13619.5	1577.62	nan	nan	nan	nan
153	329	4260	4264	9	11098.3	7659.39	15197.1	0	9559.44	5070.63	-563.08	0
153	552	4261	4266	9	11098.3	7659.39	15197.1	946.572	nan	0	0	nan
-1	-1	4318	4340	-1	nan	nan	nan	nan	nan	nan	nan	nan
197	418	4346	4376	-1	nan	0	0	0	nan	0	0	0
268	32	4348	4430	-1	4307.51	4307.51	nan	-3717.97	2807.59	2269.31	-283.184	3717.97
329	-1	4351	4378	-1	5700.78	5700.78	-563.08	-1271.59	nan	nan	nan	nan
203	148	4364	4379	-1	nan	0	0	0	13133.7	5731.16	0	0
329	535	4395	4494	-1	4429.19	4429.19	-1834.67	-3912.79	nan	0	0	3912.79
153	208	4398	4407	-1	10183.6	10183.6	16143.7	-1	nan	0	0	1
208	40	4440	4460	-1	nan	1	1	-1	nan	0	0	1
148	42	4463	4473	-1	nan	5731.16	0	-1599.75	nan	0	0	1599.75
208	408	4468	4561	-1	nan	0	0	-1	nan	0	0	1
424	48	4477	4507	10	18225.2	14482.2	14482.2	-3223.71	6673.9	9605.64	2605.3	3223.71
424	552	4484	4523	10	18225.2	14482.2	14482.2	-6831.87	nan	nan	nan	nan
424	32	4494	4507	10	18225.2	14482.2	14482.2	-937.765	7832.5	6159.67	3434.79	937.765
535	302	4542	4565	-1	547.385	547.385	3912.79	-1.26041	nan	0	0	1.26041
153	329	4550	4571	-1	11869	11869	16142.7	-914.768	671.873	516.392	-5747.46	914.768
552	26	4602	4610	-1	4252.29	4252.29	nan	399.373	1897.84	1261.16	0.668341	-399.373
153	248	4603	4633	-1	9185.51	9185.51	15227.9	-1736.7	nan	0	0	1736.7
32	302	4613	4667	-1	7325.7	7325.7	4372.55	-705.265	nan	1.26041	1.26041	705.265
552	329	4643	4656	-1	4934.99	4934.99	nan	-180.523	1490.21	1131.19	-4832.7	180.523
535	48	4657	4664	-1	2598.54	2598.54	3911.53	-761.952	7257.38	12575.3	5829.01	761.952
208	552	4687	4691	-1	nan	nan	-1	-3477.26	4170.4	4194.36	nan	3477.26
153	32	4706	4713	-1	7448.81	7448.81	13491.2	-2419.53	8362.06	6620.44	3667.29	2419.53
424	329	4709	4777	11	18117.9	14493.9	14493.9	-7018.71	1578.07	1212.88	-4652.17	7018.71
48	197	4713	4725	-1	15501.1	15501.1	6590.96	-2344.02	nan	0	0	2344.02
424	268	4717	4756	11	26252.5	14493.9	14493.9	-4421.41	926.899	626.59	nan	4421.41
424	302	4764	4777	11	26252.5	14493.9	14493.9	-890.927	1693.61	1483.13	706.526	890.927
203	329	4809	4826	-1	nan	0	0	2168.1	14504.5	7167.58	2366.54	-2168.1
454	32	4811	4820	-1	7427.83	7427.83	7427.83	-292.293	7197.72	7911.11	6086.82	292.293
32	302	4837	4873	-1	7878.32	7878.32	6379.11	-802.722	1247.27	1999.01	1597.45	802.722
48	535	4837	4843	-1	13157.1	13157.1	4246.95	1180.67	3736.81	2156.57	3149.58	-1180.67
171	208	4844	4869	-1	nan	0	0	-1	nan	0	-3478.26	1
454	42	4849	4894	-1	6553.19	6553.19	7135.54	-5610.01	nan	1599.75	1599.75	5610.01
552	153	4861	4887	-1	7671.62	7671.62	nan	-637.174	4811.88	4752.38	11071.7	637.174
48	392	4927	4951	-1	14851.7	14851.7	5427.62	-1	nan	0	0	1
203	248	4934	4938	-1	996.163	996.163	2168.1	-1	969.281	627.4	1736.7	1
291	42	4940	4952	-1	nan	0	0	0	5864.54	8273.23	7209.76	0
329	153	4954	4961	-1	4999.48	4999.48	198.436	-257.757	3173.63	4129.18	11708.9	257.757
392	203	4977	4988	-1	nan	1	1	-1.54492	nan	995.163	2167.1	1.54492
48	552	4984	5034	-1	12902.8	12902.8	5426.62	1395.65	7678.01	5365.25	nan	-1395.65
424	32	5013	5063	12	32003.9	17669.2	17669.2	nan	7927	4331.31	5576.39	270.219
424	329	5018	5055	12	32003.9	17669.2	17669.2	nan	7831.29	4153.97	-59.321	-1295.31
424	302	5043	5055	12	32003.9	17669.2	17669.2	nan	2653.18	2323.44	2400.17	649.616
424	552	5048	5055	12	32003.9	17669.2	17669.2	nan	9669.4	6756.79	nan	209.547
160	-1	5054	5081	-1	6385	0	0	nan	nan	nan	nan	nan
329	42	5072	5088	-1	1142.87	1142.87	-1354.63	0	4977.19	8340.26	7209.76	0
32	552	5094	5121	-1	4767.15	4767.15	5846.61	-1759.59	5611.06	7175.89	nan	1759.59
329	302	5142	5157	-1	7031.76	7031.76	-1354.63	1107.65	2194.29	3622.67	3049.79	-1107.65
552	203	5181	5207	-1	7555.15	7555.15	nan	-3562.05	nan	996.708	2168.64	3562.05
329	153	5189	5195	-1	8148.98	8148.98	-246.988	116.912	2651.89	3450.35	11966.6	-116.912
32	302	5193	5212	-1	1887.58	1887.58	4087.02	4912.83	2950.98	4729.57	1942.14	-4912.83
329	-1	5257	5268	-1	8357.4	8357.4	-130.076	1074.77	nan	nan	nan	nan
32	302	5261	5281	-1	10812.1	10812.1	8999.85	-2461.45	1445.45	2316.64	-2970.69	2461.45
424	291	5273	5280	-1	10241	10241	10241	-363.063	nan	0	0	363.063
424	552	5289	5333	13	9877.96	9877.96	9877.96	nan	3154.89	3993.11	nan	8441.57
424	268	5296	5316	13	9877.96	9877.96	nan	nan	4552.39	5574.12	nan	-535.793
424	153	5304	5316	13	9877.96	9877.96	nan	nan	2689.64	3362.15	11849.7	1460.16
424	302	5317	5327	13	9877.96	9877.96	nan	nan	3375.4	5353.97	-509.234	2307.36
424	42	5323	5327	13	9877.96	9877.96	nan	nan	5174.58	8330.8	7209.76	nan
424	302	5333	5340	13	9877.96	9877.96	nan	nan	3375.4	5353.97	1798.12	1468.32
424	42	5337	5342	13	9877.96	9877.96	nan	nan	5174.58	8330.8	nan	nan
148	445	5344	5373	-1	10766.5	10766.5	10766.5	-1554.94	nan	0	0	1554.94
32	-1	5368	5390	-1	8561.02	8561.02	6538.4	802.939	nan	nan	nan	nan
268	42	5375	5410	-1	4234.64	4234.64	nan	-5188.97	7781.78	10231.8	nan	5188.97
329	220	5397	5502	-1	9432.18	9432.18	944.698	-4737.16	nan	0	0	4737.16
445	26	5401	5413	-1	nan	1554.94	1554.94	-0.668341	1126.35	1644.79	-398.705	0.668341
-1	3006	5427	5467	-1	nan	nan	nan	nan	nan	nan	nan	nan
454	203	5446	5535	15	8012.52	12526.3	12526.3	-9865.52	425.459	1436.16	5730.69	9865.52
552	535	5480	5508	-1	15080.5	15080.5	nan	-1540.46	3645.12	3010.45	1968.91	1540.46
454	302	5483	5499	15	17607.4	12526.3	12526.3	0	8121.89	10178.5	3266.44	0
32	3006	5493	5555	-1	9363.96	9363.96	7341.34	-6374.36	nan	nan	nan	nan
42	-1	5502	5506	-1	15558.5	15558.5	nan	-2584.44	nan	nan	nan	nan
148	220	5515	5554	-1	12854.2	12854.2	12854.2	-3642.01	4057.43	8224.47	4737.16	3642.01
424	302	5521	5558	16	8188.87	9652.12	9652.12	nan	2649.44	4953.42	3266.44	2527
153	535	5525	5552	-1	6282.47	6282.47	13309.9	-1345.03	5428.23	4539.23	3509.37	1345.03
291	-1	5527	5577	-1	1030.26	1030.26	363.063	-499.76	nan	nan	nan	nan
-1	-1	5544	5559	-1	nan	nan	nan	nan	nan	nan	nan	nan
424	418	5549	5577	16	11015.2	9652.12	9652.12	nan	nan	0	0	nan
424	329	5559	5577	16	11015.2	9652.12	9652.12	nan	5576.89	4695.02	-3792.46	475.472
552	-1	5566	5646	-1	13176.2	13176.2	nan	-2068.31	nan	nan	nan	nan
148	445	5599	5618	-1	9328.34	9328.34	9212.18	-2068.99	nan	1554.27	1554.27	2068.99
302	-1	5606	5632	17	4188.21	7830.3	5793.44	nan	nan	nan	nan	nan
203	329	5613	5617	-1	11795.4	11795.4	15596.2	-788.403	11425.3	5645.96	-3316.99	788.403
302	418	5628	5632	17	9597.8	7830.3	nan	0	3234.28	973.186	nan	0
418	535	5649	5707	-1	1507.12	1507.12	nan	1098.1	2209.02	3947.15	4854.4	-1098.1
42	405	5676	5714	-1	12974	12974	nan	-0.854697	nan	0	0	0.854697
302	32	5677	5685	-1	7985.71	7985.71	nan	-1792.39	4791.45	2989.59	966.977	1792.39
203	552	5680	5685	-1	12031.5	12031.5	14807.8	591.128	17062.7	11107.8	nan	-591.128
302	203	5701	5706	-1	9481.95	9481.95	nan	4147.78	11066.4	13564.4	15398.9	-4147.78
32	329	5710	5721	-1	4967.06	4967.06	2759.37	-730.949	6665.73	6470.94	-2528.59	730.949
153	405	5729	5757	-1	4696.56	4696.56	11964.9	-354.732	684.786	589.228	0.854697	354.732
552	302	5733	5745	-1	10604.6	10604.6	nan	-123.193	9552.16	11970.9	nan	123.193
302	203	5752	5757	-1	6930.24	6930.24	nan	6969.39	7461.63	9145.91	11251.2	-6969.39
220	418	5771	5785	-1	13765.6	13765.6	8379.17	-67.6045	7668.15	2608.52	nan	67.6045
302	405	5789	5810	-1	14123.2	14123.2	nan	-425.63	1120	759.484	355.587	425.63
148	-1	5792	5833	-1	14279.2	14279.2	14279.2	-3735.92	nan	nan	nan	nan
389	42	5801	5805	-1	nan	0	0	0	4937.53	9119.74	nan	0
203	-1	5804	5822	-1	14627.9	14627.9	4281.77	-2791.67	nan	nan	nan	nan
220	42	5813	5824	-1	9709.34	9709.34	8311.57	3390.85	13249.2	12403.4	nan	-3390.85
424	421	5815	5856	18	19177.1	11151.3	11151.3	nan	3902.81	1795.54	0	2306.98
203	61	5843	5891	-1	11836.2	11836.2	1490.11	-7802.13	nan	0	0	7802.13
424	329	5843	5856	18	21680.4	11151.3	11151.3	nan	11767.6	5815.14	-1797.64	1088.06
148	-1	5848	5859	-1	10543.3	10543.3	10543.3	-840.002	nan	nan	nan	nan
424	418	5850	5890	18	9460.74	11151.3	11151.3	nan	2755.96	1900.35	nan	3502.96
26	-5	5866	5882	-1	1297.38	1297.38	-398.037	7805.82	nan	nan	nan	nan
48	42	5870	5882	-1	14338.2	14338.2	6822.27	-1298.82	13429.2	11936.5	nan	1298.82
454	48	5888	5900	-1	12854.3	12854.3	12854.3	853.965	6139.92	12350.8	5523.45	-853.965
148	220	5895	5923	-1	9703.3	9703.3	9703.3	-1167.36	8162.99	16546.5	11702.4	1167.36
-1	445	5908	5923	-1	nan	nan	nan	nan	nan	3623.27	3623.27	0.45768
421	40	5913	5943	-1	4102.51	4102.51	2306.98	-568.964	nan	1	1	568.964
454	418	5915	5951	19	12229.2	13918	13708.3	-1676.86	7307.57	5403.31	nan	1676.86
203	61	5917	5938	-1	4034.09	4034.09	-6312.03	987.567	2006.69	652.003	7802.13	-987.567
148	291	5926	5983	-1	8198.92	8198.92	8535.95	-4179.64	394.383	530.502	-136.697	4179.64
-1	-1	5934	5965	-1	nan	nan	nan	nan	nan	nan	nan	nan
454	302	5943	6048	19	13113.7	13918	12031.4	-8814.44	4564.46	8533.74	nan	8814.44
421	203	5948	5952	-1	3533.55	3533.55	1738.01	-28.3002	2560.02	6290.9	-5324.46	28.3002
552	40	5972	6054	-1	10156.2	10156.2	nan	-3918.78	nan	569.964	569.964	3918.78
-1	-1	5975	6005	-1	nan	nan	nan	nan	nan	nan	nan	nan
421	405	5978	5987	-1	3197.14	3197.14	1709.71	-698.598	810.883	1102.39	781.217	698.598
-1	-1	6014	6049	-1	nan	nan	nan	nan	nan	nan	nan	nan
291	329	6041	6057	-1	4709.22	4709.22	4042.95	-487.304	8199.83	6903.2	-709.58	487.304
424	203	6062	6114	20	15710.8	13766.7	13766.7	nan	3426.04	5836.7	-5296.16	9102.96
32	-1	6064	6103	-1	3330.82	3330.82	2028.42	-657.608	nan	nan	nan	nan
424	418	6069	6101	20	13624.6	13766.7	13766.7	nan	9842.02	5817.69	nan	3125.31
424	552	6098	6114	20	13624.6	13766.7	13766.7	nan	4877.25	6237.43	nan	726.751
48	329	6116	6123	-1	13186.7	13186.7	4669.48	2567.63	10140.6	5378.91	-222.276	-2567.63
32	153	6125	6133	-1	2673.21	2673.21	1370.81	-463.526	718.399	907.386	11610.1	463.526
203	421	6145	6164	-1	14939.7	14939.7	3806.8	897.537	6886.47	2802.38	1011.11	-897.537
220	61	6168	6177	-1	15953.3	15953.3	12869.8	-615.906	4356.5	1600.27	6814.57	615.906
148	203	6183	6220	21	31203.6	15393.9	15393.9	-4011.65	15688.2	17736.1	4704.34	4011.65
421	42	6197	6203	-1	3373.42	3373.42	113.576	2326.29	6058.17	12327.6	nan	-2326.29
284	220	6200	6209	-1	nan	0	0	0	10360	14157.3	12253.9	0
148	552	6208	6220	21	22834.2	15393.9	15393.9	-1368.32	6924.4	6964.18	nan	1368.32
291	61	6212	6233	-1	4052.58	4052.58	3555.64	-2889.95	3815.53	2112.02	7430.47	2889.95
32	42	6221	6235	-1	1276.37	1276.37	907.282	-247.215	6042.02	9828.73	nan	247.215
302	418	6235	6239	-1	17073.3	17073.3	nan	-944.165	24247.8	8942.99	nan	944.165
148	540	6237	6241	-1	10888.7	10888.7	14025.6	0	nan	7302	0	0
291	171	6258	6270	-1	2850.38	2850.38	665.693	0	nan	nan	-1	0
-1	445	6271	6275	-1	nan	nan	nan	nan	nan	0	3623.72	0.45768
418	32	6275	6281	-1	9684.07	9684.07	nan	-1760.2	575.312	973.279	660.067	1760.2
220	540	6275	6348	-1	14976.4	14976.4	12253.9	0	nan	7302	0	0
203	42	6281	6300	-1	21984.8	21984.8	8715.99	-6456.52	10776	8923.24	nan	6456.52
302	389	6291	6328	-1	14177.4	14177.4	nan	1488.54	nan	0	0	-1488.54
418	-1	6297	6303	-1	5043.04	5043.04	nan	953.662	nan	nan	nan	nan
418	535	6330	6357	-1	5996.7	5996.7	nan	-2.19078	2559.99	4574.28	3756.3	2.19078
329	552	6339	6364	-1	7920.72	7920.72	-2789.91	-3964.45	6809.14	8970.24	nan	3964.45
203	42	6347	6378	-1	23154.4	23154.4	2259.47	781.378	18943.2	15686.3	nan	-781.378
421	171	6350	6354	-1	5630.6	5630.6	2439.86	-3890.14	nan	0	-1	3890.14
302	291	6374	6380	-1	15665.9	15665.9	nan	-3760.69	3370.97	2425.34	665.693	3760.69
418	66	6393	6510	-1	5874.91	5874.91	nan	-2407.65	nan	0	0	2407.65
-1	445	6400	6442	-1	nan	nan	nan	nan	nan	0	3624.18	0.45768
148	-1	6411	6448	-1	15352.6	15352.6	15352.6	-3895.83	nan	nan	nan	nan
424	203	6415	6424	23	11138.5	13128.8	13128.8	-1342.09	10558.1	24195.3	3040.85	1342.09
424	48	6430	6466	24	10244.5	12075.1	11786.7	-4277.25	7465.1	15937.5	7237.12	4277.25
148	171	6455	6462	-1	11456.8	11456.8	11456.8	-1131.91	nan	3890.14	3889.14	1131.91
424	-1	6455	6475	24	10244.5	12075.1	7509.42	-1803.51	nan	nan	nan	nan
424	552	6458	6466	24	10244.5	12075.1	5705.91	-491.867	9595.98	14315.8	nan	nan
424	445	6458	6476	24	10244.5	12075.1	5214.04	-1475.6	nan	0	3624.64	nan
454	42	6459	6489	-1	13479.6	13479.6	13479.6	-4533.98	8482.63	15166.6	nan	4533.98
148	32	6477	6524	25	10958.1	10324.9	10324.9	-6145.81	2238.97	2460.88	2420.27	6145.81
302	-1	6481	6494	-1	13028.9	13028.9	nan	2845.5	nan	nan	nan	nan
421	203	6495	6541	-1	1740.46	1740.46	-1450.28	4332.09	10509.5	25825.8	4382.94	-4332.09
454	111	6496	6562	26	7921.74	9015.69	8945.62	-8842.31	338.235	0	0	8842.31
220	535	6507	6520	-1	7275.96	7275.96	12253.9	-569.417	6985.98	4246.35	3758.49	569.417
148	153	6507	6522	25	20928.7	10324.9	4179.07	-2428.4	1652.41	1201.11	12073.7	2428.4
454	302	6539	6547	26	17218.8	9015.69	103.305	0	17210.9	15874.4	nan	0
-1	-1	6554	6600	-1	nan	nan	nan	nan	nan	nan	nan	nan
142	-1	6557	6587	-1	nan	0	0	0	nan	nan	nan	nan
203	418	6575	6694	-1	18715.7	18715.7	50.849	-2038.43	11523.1	3467.26	nan	2038.43
329	421	6579	6590	-1	7570.29	7570.29	-6754.36	269.736	6547.74	5392.02	2881.81	-269.736
421	540	6603	6650	-1	5629.6	5629.6	2612.08	0	nan	7302	0	0
-1	-1	6604	6617	-1	nan	nan	nan	nan	nan	nan	nan	nan
32	111	6611	6621	-1	7437.06	7437.06	8566.08	60.8044	7551.25	12762.8	8842.31	-60.8044
61	66	6612	6654	-1	5071.31	5071.31	10320.4	-1596.84	1535.76	1926.46	2407.65	1596.84
-1	-1	6621	6658	-1	nan	nan	nan	nan	nan	nan	nan	nan
42	-1	6672	6860	-1	19902.8	19902.8	nan	-9699.77	nan	nan	nan	nan
421	61	6676	6686	-1	3582.52	3582.52	2612.08	-261.283	3698.39	2952.91	8723.59	261.283
424	302	6691	6836	-1	12024.2	12024.2	12024.2	-11053.7	6091.9	9662.82	nan	11053.7
61	220	6694	6706	-1	2487.44	2487.44	8984.87	1128.18	906.751	2468.5	11684.4	-1128.18
148	445	6740	6766	-1	13523.9	13523.9	13523.9	0	nan	nan	nan	0
203	48	6773	6813	-1	15653.1	15653.1	-1987.58	-2173.39	20184.3	18804.3	11514.4	2173.39
421	329	6777	6788	-1	1333.7	1333.7	2350.79	1005.42	6559.74	7965.76	-6484.63	-1005.42
148	229	6781	6818	27	10437.6	11192.5	13523.9	-2323.18	nan	0	0	2323.18
148	232	6799	6821	27	10437.6	11192.5	11200.7	-1563.86	5711.64	0	0	nan
421	535	6845	6857	-1	2857.39	2857.39	3356.21	-654.033	1918.89	2535.25	4327.91	654.033
-1	-1	6853	6862	-1	nan	nan	nan	nan	nan	nan	nan	nan
424	1069	6864	6917	-1	4441.15	4441.15	970.541	-0.717287	nan	0	0	0.717287
302	42	6865	6880	-1	21236.7	21236.7	nan	-1925.87	10052.4	10203.1	nan	1925.87
302	-1	6886	6955	28	21154.2	21154.2	nan	-3214.8	nan	nan	nan	nan
111	66	6903	6952	-1	10135.3	10135.3	8781.51	-304.272	6386.45	3025.41	4004.49	304.272
454	153	6927	6980	-1	13030.8	13030.8	13030.8	-6458.13	3282.75	4557.3	14502.1	6458.13
42	32	6939	6944	-1	13714.1	13714.1	nan	-799.632	12250.1	7530.49	8626.88	799.632
1069	-1	6957	6967	-1	6785.54	6785.54	0.717287	-289.354	nan	nan	nan	nan
302	220	6966	7161	29	10209.2	17939.4	nan	-6232.35	1077.94	2053.62	10556.3	6232.35
-1	232	6972	6996	-1	nan	nan	nan	nan	nan	nan	nan	nan
42	111	6985	6996	-1	12032.3	12032.3	nan	-1673.63	5436.64	5648.62	8477.24	1673.63
-1	1069	6986	7024	-1	nan	nan	nan	nan	11586.1	6496.18	-288.636	283.257
454	203	6989	7042	-1	8126.53	8126.53	6572.7	-1707.34	5983.79	12920.1	-4160.98	1707.34
454	42	7055	7088	-1	6400.93	6400.93	4865.35	-2962.17	7331.81	13109	nan	2962.17
1069	-1	7063	7081	-1	6779.44	6779.44	-5.37966	456.41	nan	nan	nan	nan
-1	-1	7109	7116	-1	nan	nan	nan	nan	nan	nan	nan	nan
-1	392	7117	7289	-1	nan	nan	nan	nan	nan	nan	-0.544917	nan
232	535	7123	7132	-1	nan	0	nan	44.6881	2556.4	3364.05	4981.94	-44.6881
-1	2000	7135	7142	-1	nan	nan	nan	nan	nan	nan	nan	nan
389	685	7139	7154	30	nan	-1488.54	-1488.54	nan	nan	-1.08815	-1.08815	nan
153	389	7150	7156	30	7128.51	11217.8	20960.2	428.256	nan	-1488.54	nan	nan
302	418	7153	7158	29	8984.02	17939.4	nan	0	7432.63	5473.83	nan	0
-1	329	7160	7232	-1	nan	nan	nan	nan	6447.37	7798.03	-7490.04	3814.69
-1	1069	7161	7233	-1	nan	nan	nan	nan	6367.52	7235.85	451.03	0.717287
445	-1	7167	7185	-1	nan	0	nan	0	nan	nan	nan	nan
171	535	7180	7192	-1	nan	5022.05	5021.05	-0.83063	2489.63	3408.74	4937.25	0.83063
148	268	7184	7229	-1	12836.9	12836.9	12836.9	-5213.3	2668.46	3851.19	nan	5213.3
48	405	7190	7315	-1	19428.3	19428.3	13687.8	-7209.89	3037.47	1803.75	1479.82	7209.89
389	685	7195	7238	-1	nan	nan	nan	nan	nan	nan	nan	nan
-1	-1	7198	7212	-1	nan	nan	nan	nan	nan	nan	nan	nan
171	-1	7200	7213	-1	nan	5021.22	5020.22	0	nan	nan	nan	nan
232	66	7212	7219	-1	1655.35	1655.35	nan	691.436	3262.6	3254.6	4308.76	-691.436
-1	220	7230	7235	-1	nan	nan	nan	nan	4652.65	10072.7	16788.6	6260.63
302	148	7249	7285	31	6695.88	13370.4	nan	0	7986.83	8530.27	7623.56	0
302	-1	7274	7285	31	6695.88	13370.4	nan	-2167.87	nan	nan	nan	nan
424	42	7292	7303	-1	15888.4	15888.4	15888.4	-491.237	9281.19	14942.2	nan	491.237
445	-1	7314	7356	-1	nan	0	nan	0	nan	nan	nan	nan
424	-1	7329	7396	32	9087.93	15778.4	15397.2	nan	nan	nan	nan	nan
153	237	7336	7434	-1	11952	11952	21388.4	-1.37158	nan	0	0	1.37158
424	-1	7341	7386	32	19723.6	15778.4	nan	nan	nan	nan	nan	nan
1069	61	7344	7349	-1	7000.44	7000.44	451.748	-1008.8	5348.88	3743.21	10113.1	1008.8
42	389	7345	7365	-1	17550.2	17550.2	nan	812.098	nan	0	nan	-812.098
424	-1	7346	7382	32	25402.4	15778.4	nan	nan	nan	nan	nan	nan
203	-2000	7353	7441	-1	14248.5	14248.5	-2453.63	-7787.62	nan	nan	nan	nan
302	32	7364	7369	-1	6275.59	6275.59	nan	2924.87	9574.97	5974.23	9426.51	-2924.87
48	-1	7373	7382	-1	11253.5	11253.5	6477.87	4131.03	nan	nan	nan	nan
42	1152	7382	7388	-1	18362.3	18362.3	nan	357.692	nan	1.08815	1.08815	-357.692
302	405	7387	7401	-1	11621.5	11621.5	nan	1238.48	13268.3	8997.39	8689.71	-1238.48
454	535	7412	7484	-1	15404.2	15404.2	15404.2	-5715.41	2583.13	2998.74	4938.08	5715.41
42	268	7445	7455	-1	18720	18720	nan	-889.703	12040.1	9157.07	nan	889.703
203	-2000	7451	7457	-1	6460.84	6460.84	-10241.3	4156.14	nan	nan	nan	nan
302	248	7456	7521	-1	12997.9	12997.9	nan	-3903.74	528.995	419.7	1737.7	3903.74
203	-1	7474	7479	-1	10617	10617	-6085.12	-5121.71	nan	nan	nan	nan
66	237	7487	7502	-1	3503.32	3503.32	3617.33	-1679.63	5198	11322.6	1.37158	1679.63
153	148	7488	7558	33	nan	11950.6	21387.1	0	12666.6	13561.7	13561.7	-1557.8
454	540	7496	7501	-1	10262	10262	9688.76	0	nan	7302	0	0
445	-1	7498	7518	-1	nan	0	nan	0	nan	nan	nan	nan
148	552	7504	7558	33	9206.92	13561.7	13561.7	-1864.15	nan	nan	nan	nan
66	418	7506	7532	-1	nan	1823.69	1937.7	-0.464966	6315.59	4662.6	nan	0.464966
148	203	7512	7530	33	12666.6	13561.7	13561.7	-904.119	2239.71	5495.27	-11206.8	904.119
454	421	7520	7595	-1	10064	10064	9688.76	-4189.13	3954.18	3474.39	2702.18	4189.13
-2000	21	7531	7569	-1	nan	nan	nan	nan	nan	0	0	0.354894
418	182	7545	7564	-1	3558.69	3558.69	nan	-0.73039	7363.95	0	0	0.73039
-1	-1	7547	7565	-1	nan	nan	nan	nan	nan	nan	nan	nan
153	552	7559	7580	-1	2961.45	2961.45	21387.1	3057	nan	0	nan	-3057
512	48	7567	7640	-1	5269.97	0	0	971.494	18040.8	15384.5	10608.9	-971.494
-1	-1	7568	7633	-1	nan	nan	nan	nan	nan	nan	nan	nan
405	418	7590	7598	34	20178.3	10218.2	7451.23	0	13792.3	3798.75	nan	0
-1	111	7591	7623	-1	nan	nan	nan	nan	10386.3	8179.51	10150.9	1.32918
42	291	7591	7595	-1	14824.9	14824.9	nan	1503.33	8760	6209.59	4426.38	-1503.33
268	424	7611	7650	-1	9261.76	9261.76	nan	2805.17	15113.3	12343	12343	-2805.17
454	203	7615	7621	-1	1300.08	1300.08	5499.63	-465.963	4369.18	9433.88	-10302.7	465.963
-1	-1	7632	7675	-1	nan	nan	nan	nan	nan	nan	nan	nan
171	232	7636	7649	-1	nan	0	5020.22	-0.63121	2391.95	2488.74	nan	0.63121
42	153	7637	7643	-1	15768.9	15768.9	nan	-74.0362	7751.27	6018.45	24444.1	74.0362
-1	232	7650	7767	-1	nan	nan	nan	nan	nan	2489.37	nan	0.63121
42	220	7652	7657	-1	14803	14803	nan	794.717	15290.7	16333.3	23049.2	-794.717
421	153	7653	7657	-1	7186.55	7186.55	6891.31	-1335.08	3393.85	5362.17	24518.1	1335.08
424	268	7663	7667	-1	9212.38	9212.38	9537.87	nan	9845.38	12055	nan	nan
424	552	7678	7737	35	8351.09	8351.09	nan	nan	11315.4	14321.8	nan	2995.5
445	26	7681	7818	-1	nan	0	nan	-0.668341	6233.88	9103.2	7407.78	0.668341
424	512	7709	7743	35	4809.99	8351.09	nan	nan	1692.5	6241.46	971.494	-347.028
405	-1	7722	7729	-1	8786.97	8786.97	7451.23	454.015	nan	nan	nan	nan
418	153	7728	7819	-1	3263.79	3263.79	nan	5455.58	3196.57	6830.38	25853.2	-5455.58
291	389	7741	7867	-1	3903.77	3903.77	2923.05	-354.27	1161.66	887.254	nan	354.27
421	148	7749	7769	36	10257.5	7111.23	5556.23	2174.78	15218.6	11313.7	11313.7	nan
-1	284	7755	7790	-1	nan	nan	nan	nan	nan	0	0	1
48	148	7759	7784	36	nan	14413	9637.41	nan	15218.6	11313.7	11313.7	nan
-1	-1	7764	7779	-1	nan	nan	nan	nan	nan	nan	nan	nan
-1	142	7777	7977	-1	nan	nan	nan	nan	nan	0	0	1.00864
220	-1	7778	7785	-1	13204.5	13204.5	22254.5	-2271.99	nan	nan	nan	nan
148	512	7780	7836	36	22933.1	11313.7	11313.7	nan	4563.53	5636.39	624.466	11542.2
268	-1	7859	7955	-1	12406.7	12406.7	nan	-5009.7	nan	nan	nan	nan
512	418	7867	7879	-1	17718	17718	12166.7	-1676.76	26744.8	7366.18	nan	1676.76
42	405	7877	7903	-1	15335.2	15335.2	nan	-1011.23	13831.8	9240.98	7905.24	1011.23
552	232	7898	7921	-1	18249.2	18249.2	nan	-469.788	9990.06	6269.81	nan	469.788
237	153	7910	7952	-1	13002.3	13002.3	1681	1613.7	1797.31	1301.63	20397.6	-1613.7
42	111	7919	7928	-1	14015.5	14015.5	nan	196.797	6413	6663.05	10152.2	-196.797
552	1125	7960	7981	-1	14928.3	14928.3	nan	-1	nan	0	0	1
-1	2000	7980	8127	-1	nan	nan	nan	nan	nan	nan	nan	nan
237	405	7989	8011	-1	15959.4	15959.4	3294.7	1364.56	16311.1	10164.2	8916.47	-1364.56
268	512	7989	7993	-1	7396.97	7396.97	nan	2251.95	8472.59	14697.3	10489.9	-2251.95
454	421	8003	8033	-1	13865.1	13865.1	13865.1	-833.832	11393.4	10010.9	7731.01	833.832
-5	21	8005	8017	-1	nan	nan	nan	nan	2366.4	1173.74	0.354894	0.354894
-5	-5	8013	8017	-1	nan	nan	nan	nan	nan	nan	nan	nan
237	220	8029	8036	-1	16607.3	16607.3	4659.26	-5930.88	10972.9	10932.5	19982.5	5930.88
268	-5	8031	8040	-1	13103.1	13103.1	nan	-26.4647	nan	nan	nan	nan
424	142	8032	8094	-1	10843.2	10843.2	10843.2	-7633.11	7255.3	9209.34	1.00864	7633.11
535	237	8040	8072	-1	10713.1	10713.1	10653.5	-5499.83	10162.8	16781.2	-1271.61	5499.83
66	48	8043	8065	-1	601.958	601.958	1937.23	0	nan	nan	nan	0
365	32	8045	8145	-1	nan	0	0	7584.04	7801.63	8418.75	6501.65	-7584.04
111	232	8045	8059	-1	2712.86	2712.86	9955.39	3403.12	11422.1	5424.18	nan	-3403.12
454	42	8050	8068	37	24375.2	13121.3	13031.3	-835.351	15116.4	14549.1	nan	835.351
454	445	8059	8148	37	24375.2	13121.3	12195.9	-9757.67	nan	-0.668341	nan	nan
425	-5	8091	8147	-1	nan	nan	nan	nan	nan	nan	nan	nan
284	61	8095	8105	-1	nan	0	1	-0.501966	4617.2	2317.68	11121.8	0.501966
-5	-5	8097	8147	-1	nan	nan	nan	nan	nan	nan	nan	nan
424	-5	8100	8148	-1	2021.52	2021.52	3210.08	0	nan	nan	nan	nan
1125	237	8104	8113	-1	nan	1	1	-1.37158	14209.6	19489.5	4228.22	1.37158
142	66	8131	8146	-1	16045.2	16045.2	7634.12	-1561.69	3919.56	2446.87	1937.23	1561.69
171	-5	8155	8177	-1	nan	nan	5019.59	0	nan	nan	nan	nan
142	540	8156	8205	-1	16768	16768	6072.43	0	nan	7302	0	0
-5	-2000	8164	8168	-1	nan	nan	nan	nan	nan	nan	nan	nan
42	142	8213	8219	-1	14608.3	14608.3	nan	-710.169	10793.7	8510.06	6072.43	710.169
-5	61	8263	8287	-1	nan	nan	nan	nan	nan	2318.18	11122.3	0.501966
42	-5	8293	8305	-1	14471.2	14471.2	nan	-1190	nan	nan	nan	nan
248	148	8298	8303	-1	4363.6	4363.6	5641.44	-1103.57	13776.4	9287.48	9287.48	1103.57
42	148	8307	8331	-1	13281.2	13281.2	nan	2452.79	nan	10391.1	10391.1	-2452.79
-5	32	8315	8325	-1	nan	nan	nan	nan	1357.85	834.711	-1082.4	415.232
-5	-5	8333	8355	-1	nan	nan	nan	nan	nan	nan	nan	nan
268	182	8350	8482	-1	13076.7	13076.7	nan	-3790.36	730.113	548.085	0.73039	3790.36
203	-5	8353	8364	-1	10968.9	10968.9	-9836.74	1089.17	nan	nan	nan	nan
232	-1	8359	8392	-1	3475.95	3475.95	nan	0	nan	nan	nan	nan
-5	-5	8370	8398	-1	nan	nan	nan	nan	nan	nan	nan	nan
148	203	8383	8388	-1	10685.4	10685.4	7938.26	-3588.32	5261.81	12058.1	-8747.58	3588.32
32	329	8388	8393	-1	1249.94	1249.94	-667.164	-641.895	11962.3	11612.7	-3675.35	641.895
302	-5	8408	8412	38	9344.69	14976.8	nan	-1094	nan	nan	nan	nan
148	302	8412	8458	38	7495.41	6425.41	4349.94	6208.4	9344.69	14976.8	nan	-6208.4
111	42	8461	8472	-1	6203.29	6203.29	13358.5	612.221	16347.5	15734	nan	-612.221
365	32	8469	8480	-1	9919.02	9919.02	7584.04	-0.681304	1132.59	1222.18	-1309.06	0.681304
424	389	8474	8524	39	11777.8	12842	12842	nan	1305.97	1241.19	nan	6767.24
421	-2000	8483	8500	-1	10870.4	10870.4	8564.84	-2216	nan	nan	nan	nan
535	302	8489	8497	-1	3870.4	3870.4	5153.66	-1580.73	1859.28	2821.3	nan	1580.73
424	21	8507	8558	39	13423.9	12842	12842	nan	1767.83	755.322	0.709789	3817.35
424	418	8511	8565	39	13423.9	12842	12842	nan	15144.5	8475.62	nan	1273.86
42	32	8528	8572	-1	15318.3	15318.3	nan	-1130.78	1974.34	1213.69	-1308.38	1130.78
-5	-2000	8545	8555	-1	nan	nan	nan	nan	nan	nan	nan	nan
182	232	8566	8584	-1	4352.98	4352.98	3791.09	1349.32	nan	0	nan	-1349.32
203	365	8578	8634	-1	13077.3	13077.3	-5159.25	-7455.68	21028	9919.45	7583.36	7455.68
540	268	8589	8598	-1	nan	7302	0	-0.972966	9560.4	9301.94	nan	0.972966
552	-5	8599	8618	-1	12465	12465	nan	4782.01	nan	nan	nan	nan
445	173	8610	8716	-1	nan	nan	nan	-1	nan	0	0	1
208	21	8630	8655	-1	nan	1	-3477.26	-0.354894	12884.6	4572.67	3818.06	0.354894
-6	-2000	8652	8680	-1	nan	nan	nan	nan	nan	nan	nan	nan
-5	-5	8674	8692	-1	nan	nan	nan	nan	nan	nan	nan	nan
512	66	8717	8754	-1	13753.5	13753.5	8237.97	-948.146	11543.2	4306.39	3498.92	948.146
454	302	8719	8763	-1	15006.2	15006.2	15006.2	-1013.03	2508.36	4418.62	nan	1013.03
237	21	8724	8731	-1	15634.6	15634.6	4229.59	-27.45	16873.7	4366.05	3818.41	27.45
148	111	8731	8748	-1	12095.1	12095.1	12095.1	-2669.29	3534.75	6969.16	13970.7	2669.29
142	237	8743	8759	-1	12697.7	12697.7	6782.6	-2516.44	11152.3	15165.2	4202.14	2516.44
48	552	8757	8767	-1	16465.4	16465.4	nan	-969.877	24681.6	17247	nan	969.877
148	512	8762	8942	40	26033.8	12194.2	9425.8	-9346.3	6334.29	7427.98	7289.83	9346.3
421	-5	8777	8850	-1	8654.41	8654.41	6348.84	-5852.47	nan	nan	nan	nan
454	203	8777	8935	-1	12061.5	12061.5	13993.2	-11313.6	2068.1	4465.43	-12614.9	11313.6
32	552	8783	8878	-1	2388.21	2388.21	-177.599	-200.413	11412.1	14594.8	nan	200.413
148	232	8787	8847	40	14224.8	12194.2	79.4916	-4218.72	nan	-1349.32	nan	4218.72
424	284	8800	8895	41	14767.5	14921.4	14921.4	-6007.29	nan	-0.501966	0.498034	6007.29
535	302	8807	8817	-1	5332.48	5332.48	3572.93	-1762.49	1633.18	2478.22	nan	1762.49
424	-5	8824	8888	41	15597.6	14921.4	14921.4	-3669.3	nan	nan	nan	nan
540	-5	8835	8862	-1	nan	7301.03	-0.972966	0	nan	nan	nan	nan
421	-5	8857	8870	-1	2801.94	2801.94	496.371	7093.63	nan	nan	nan	nan
-6	-2000	8863	8876	-1	nan	nan	nan	nan	nan	nan	nan	nan
302	153	8870	8920	-1	4232.96	4232.96	nan	-2428.37	2899.2	2284.81	18783.9	2428.37
605	-5	8889	8910	-1	nan	nan	nan	nan	nan	nan	nan	nan
405	-5	8900	8910	-1	8667.48	8667.48	7551.91	624.783	nan	nan	nan	nan
66	365	8909	8919	-1	5107.58	5107.58	4447.07	-306.647	13547.5	15680	15039	306.647
-5	29	8934	9092	-1	nan	nan	nan	nan	4970.94	7894.6	0	1
454	302	8937	8945	-1	nan	747.876	2679.59	-3439.66	1019.74	1796.34	nan	3439.66
302	424	8948	8989	42	2972.36	5236	nan	-853.784	3778.03	4195.77	11252.1	nan
42	424	8949	8982	42	8584.45	15348.6	nan	nan	3778.03	4195.77	nan	nan
685	21	8966	9013	-1	nan	0	nan	-127.23	4006.72	4111.98	3845.86	127.23
540	284	8977	9185	-1	nan	0	-0.972966	-1	7536	7536	6007.79	1
389	142	8978	8995	-1	8008.42	8008.42	nan	-2255.43	6986.11	10173.5	4266.16	2255.43
302	424	8984	8989	42	2877.31	5236	nan	-177.872	3657.21	4195.77	nan	nan
512	66	9052	9088	-1	19923.1	19923.1	16636.1	-735.396	11936.1	4452.98	4140.42	735.396
552	-2000	9071	9085	-1	11957.7	11957.7	nan	603.246	nan	nan	nan	nan
-5	203	9100	9122	-1	nan	nan	nan	nan	10272.2	15779	-1301.35	89.4507
142	182	9126	9152	-1	12181.7	12181.7	6521.59	-748.054	7874.62	5702.3	5140.41	748.054
-1	29	9172	9181	-1	nan	nan	nan	nan	3884.05	3850.8	1	710.2
42	48	9174	9309	-1	19001.4	19001.4	nan	-6399.39	13611.7	15314	nan	6399.39
29	182	9187	9195	-1	4561	4561	711.2	-331.388	8327.9	6082.62	5888.46	331.388
111	405	9194	9226	-1	16457.9	16457.9	16640	-130.632	14450.9	9292.26	8176.69	130.632
535	302	9204	9215	-1	3530.34	3530.34	1810.44	1590.31	2489.4	3777.45	nan	-1590.31
421	302	9241	9249	-1	9895.57	9895.57	7590	-1856.59	1203.06	2411.92	nan	1856.59
552	424	9249	9335	-1	12560.9	12560.9	nan	8031.71	15933.8	12589	12589	-8031.71
66	535	9285	9309	-1	4590.88	4590.88	4875.82	-403.562	3900.77	5145.75	3400.75	403.562
148	302	9287	9329	-1	10278.2	10278.2	10278.2	-514.915	2218.52	4147.76	nan	514.915
48	42	9322	9329	-1	22332.2	22332.2	nan	364.627	16160.7	14364.4	nan	-364.627
535	66	9330	9344	-1	1829.46	1829.46	3804.31	685.274	2368.38	1795.36	4472.25	-685.274
42	153	9335	9339	-1	14687.6	14687.6	nan	-4.45637	4040.67	3137.36	21212.3	4.45637
424	302	9341	9381	-1	4657.2	4657.2	4557.34	-1.26041	5403.67	8571.17	nan	1.26041
421	203	9346	9354	-1	5834.24	5834.24	5733.41	1367.21	6457.52	15868.5	-1211.9	-1367.21
42	540	9352	9357	-1	13989.6	13989.6	nan	0	nan	nan	-1.97297	0
148	1152	9371	9435	-1	10734.1	10734.1	9763.31	-4213.77	7898.99	12749.6	-356.604	4213.77
535	389	9390	9399	-1	3977.89	3977.89	4489.58	596.569	6432.9	5364.11	nan	-596.569
42	-5	9399	9439	44	9322	14357.3	nan	-267.988	nan	nan	nan	nan
32	42	9412	9440	44	2298.35	2176.04	-378.012	nan	9322	14357.3	nan	-138.957
148	540	9440	9450	-1	6516.76	6516.76	5549.55	-954.137	nan	0	-1.97297	954.137
552	153	9496	9519	-1	20619.8	20619.8	nan	-2571.27	2697.41	2664.05	21216.7	2571.27
421	-2000	9497	9518	-1	7248.79	7248.79	7100.62	-2199.66	nan	nan	nan	nan
302	454	9506	9649	45	3625.65	7268.79	nan	8827.76	12008.3	13666.6	13666.6	-8827.76
-5	-5	9507	9582	-1	nan	nan	nan	nan	nan	nan	nan	nan
454	302	9507	9649	45	12008.3	13666.6	13666.6	-8770.38	3625.65	7268.79	nan	8770.38
203	-5	9591	9600	-1	14597.9	14597.9	-2579.11	3684.78	nan	nan	nan	nan
424	61	9625	9662	-1	10431.2	10431.2	10431.2	-1911.08	6796.01	4293.06	11122.9	1911.08
-5	512	9633	9641	-1	nan	nan	nan	nan	7326.42	15561.5	15900.7	1.68779
42	-2000	9640	9646	-1	13950.4	13950.4	nan	-6633.93	nan	nan	nan	nan
552	-5	9655	9661	-1	20063.6	20063.6	nan	74.0228	nan	nan	nan	nan
42	454	9670	9690	-1	7316.44	7316.44	nan	1770	10872.5	6080.96	4896.26	-1770
61	153	9672	9677	-1	6155.6	6155.6	13033.9	1440.03	2784.2	5509.48	23788	-1440.03
302	552	9688	9695	-1	17348.6	17348.6	nan	-295.178	25236.7	20137.6	nan	295.178
203	424	9704	9756	46	14915.8	18282.7	1105.67	6694.42	11648.5	7343.74	8520.09	-6694.42
454	552	9720	9725	-1	4610.45	4610.45	3126.26	397.805	14211.6	19976.3	nan	-397.805
424	21	9727	9760	46	6612.58	7343.74	1825.67	-1528.97	8546.74	4239.21	3973.09	1528.97
552	445	9751	9834	-1	19486.3	19486.3	nan	-3570.39	nan	0	nan	3570.39
203	512	9752	9759	46	11902.1	18282.7	7800.09	0	8456.7	14191.6	15902.4	0
61	1152	9760	9796	-1	8689.78	8689.78	14474	-1628.35	3682.07	7981.87	3857.16	1628.35
237	408	9785	9896	-1	16058.4	16058.4	6718.58	0	13850.2	10098	1	0
148	82	9787	9893	-1	12401.2	12401.2	12401.2	-9327.66	nan	0	1	9327.66
302	552	9851	9884	-1	14392.6	14392.6	nan	-83.0639	19946	15915.9	nan	83.0639
512	365	9853	9892	-1	17942.3	17942.3	15902.4	3536.44	31845.6	13750.7	15345.7	-3536.44
153	21	9865	9892	-1	5566.3	5566.3	22348	-10.2216	16744.7	5982.63	5502.07	10.2216
148	48	9914	9947	-1	3073.49	3073.49	3073.49	-1.43928	10784.4	23023.9	nan	1.43928
153	237	9935	9957	-1	5160.93	5160.93	22337.8	-3962.97	4563.65	6301.57	6718.58	3962.97
365	-5	9940	9952	-1	10231.3	10231.3	11809.3	-125.35	nan	nan	nan	nan
424	148	9949	9970	-1	9521.89	9521.89	9521.89	593.9	nan	3072.05	3072.05	-593.9
408	685	9977	10021	-1	5636	5636	1	0	nan	nan	nan	0
203	424	9985	9989	-1	28926.4	28926.4	7800.09	-1086.49	19667.3	10115.8	10115.8	1086.49
329	48	10016	10061	-1	16322.7	16322.7	-3033.46	-2807.79	nan	23025.4	nan	2807.79
-5	-5	10016	10055	-1	nan	nan	nan	nan	nan	nan	nan	nan
424	302	10036	10072	-1	10107	10107	11202.3	-2210.9	7901.33	12532.9	nan	2210.9
61	389	10073	10086	-1	5662.77	5662.77	12845.6	-991.267	4213.3	5813.63	nan	991.267
424	42	10081	10129	47	5537.08	8765.33	8991.38	-5324.41	4453.84	11351	nan	5324.41
329	-5	10107	10118	-1	13514.9	13514.9	-5841.24	-3579.93	nan	nan	nan	nan
365	302	10128	10154	-1	10105.9	10105.9	11683.9	1510.47	9575.69	16561	nan	-1510.47
424	418	10129	10161	47	8038.99	8765.33	3666.97	0	15284.6	9749.48	nan	0
329	48	10130	10139	-1	9934.98	9934.98	-9421.18	-1387.63	nan	25833.2	nan	1387.63
-5	-5	10158	10166	-1	nan	nan	nan	nan	nan	nan	nan	nan
302	182	10160	10288	-1	14064.3	14064.3	nan	-4.70931	10933.8	6335.99	6219.85	4.70931
61	220	10164	10174	-1	5796.2	5796.2	11854.3	-1845.84	7103.52	19338.3	25913.4	1845.84
454	1069	10179	10252	-1	15477.9	15477.9	15477.9	-7089.89	5825.09	5839.58	-557.049	7089.89
29	1125	10194	10223	-1	2633.1	2633.1	379.812	nan	nan	nan	-0.371576	nan
21	-5	10215	10262	-1	5149.23	5149.23	5512.29	-1253.06	nan	nan	nan	nan
142	-1	10215	10367	-1	10853.1	10853.1	5773.54	0	nan	nan	nan	nan
203	-5	10237	10243	-1	19877.7	19877.7	6713.6	-3022.94	nan	nan	nan	nan
1152	408	10238	10256	-1	6392.85	6392.85	5485.51	1688.98	7673.17	7051.6	1	-1688.98
42	32	10275	10284	-1	17284.9	17284.9	nan	0	nan	nan	nan	0
329	454	10281	10316	-1	8547.35	8547.35	-10808.8	4613.46	11290.9	10582	8388.05	-4613.46
405	-2000	10289	10297	-1	8499.62	8499.62	8307.32	2938.79	nan	nan	nan	nan
203	552	10295	10315	-1	16854.7	16854.7	3690.66	-740.534	23137.8	15062.7	nan	740.534
-5	248	10300	10324	-1	nan	nan	nan	nan	4906.97	3176.2	4537.87	3336.8
302	552	10321	10325	-1	13382	13382	nan	-10105.2	nan	15803.3	nan	10105.2
454	512	10333	10343	-1	7270.99	7270.99	3774.58	-3220.67	9621.79	22696.6	19438.9	3220.67
203	-5	10347	10472	-1	11648.5	11648.5	2950.12	3300.72	nan	nan	nan	nan
302	424	10349	10368	-1	3276.82	3276.82	nan	2592.64	15667.3	9877.4	9877.4	-2592.64
148	552	10353	10357	-1	11781.1	11781.1	11781.1	-1922.32	2889.18	4310.22	nan	1922.32
148	-8	10368	10423	-1	12348.6	12348.6	9858.74	-3011.4	nan	nan	nan	nan
454	236	10369	10422	-1	10103.7	10103.7	553.914	-0.913929	5111.59	0	0	0.913929
424	268	10381	10431	-1	11356.1	11356.1	7284.76	-5562.33	6306.76	7722.23	nan	5562.33
445	-5	10394	10428	-1	nan	3570.39	nan	3280.16	nan	nan	nan	nan
-1	529	10395	10428	-1	nan	nan	nan	nan	nan	0	0	1
42	32	10398	10531	-1	19370.3	19370.3	nan	-1216.29	3894.95	2394.35	nan	1216.29
148	61	10425	10449	-1	9337.17	9337.17	6847.34	2619.24	5168.78	3848.57	10008.5	-2619.24
424	454	10438	10466	-1	4063.7	4063.7	1722.43	-2366.09	4166.84	3751.98	553	2366.09
-1	529	10450	10484	-1	nan	nan	nan	nan	nan	0	1	1
-5	220	10492	10502	-1	nan	nan	nan	nan	2729.05	4693.22	27759.2	1.36653
111	418	10509	10521	-1	13431.8	13431.8	16509.4	-987.598	23726.7	8298.04	nan	987.598
220	21	10525	10550	-1	3413.73	3413.73	27760.6	-701.4	15002.3	3896.17	4259.23	701.4
203	268	10526	10546	-1	14949.2	14949.2	6250.84	5503.1	18926.8	11919.8	nan	-5503.1
302	512	10554	10560	-1	10828.1	10828.1	nan	1363.81	20498.3	27448.9	22659.5	-1363.81
42	454	10564	10621	-1	12599.1	12599.1	nan	-146.302	10736	6004.61	2919.09	146.302
48	-2000	10567	10575	-1	25521.1	25521.1	nan	-2820.13	nan	nan	nan	nan
-1	21	10578	10623	-1	nan	nan	nan	nan	18644.5	4597.3	4960.63	556.119
203	302	10598	10602	-1	18751.3	18751.3	11753.9	-1033.52	15404.7	12567.8	nan	1033.52
26	148	10601	10616	-1	4188.76	4188.76	7408.45	2376.94	10820.4	10914.6	10914.6	-2376.94
302	32	10617	10634	-1	13298.8	13298.8	nan	244.268	nan	3610.63	nan	-244.268
512	139	10629	10634	-1	27364.2	27364.2	21295.7	-4590.89	23025.9	13642.6	0	4590.89
148	418	10644	10653	-1	9857.55	9857.55	8537.69	-105.153	8620.87	5944.45	nan	105.153
535	-5	10649	10667	-1	6629.51	6629.51	5086.15	-1271.78	nan	nan	nan	nan
-5	-5	10649	10788	-1	nan	nan	nan	nan	nan	nan	nan	nan
148	203	10673	10678	-1	9730.81	9730.81	8432.54	-253.056	6395.75	14656.6	10720.4	253.056
42	405	10677	10683	-1	11888.5	11888.5	nan	2770.71	17120.9	11438.4	11246.1	-2770.71
203	386	10691	10959	-1	19638.7	19638.7	10973.5	-17220.4	nan	0	0	17220.4
-5	220	10694	10711	-1	nan	nan	nan	nan	2995.59	2649.7	27059.2	3227.75
142	-1	10741	10748	-1	nan	0	5773.54	0	nan	nan	nan	nan
302	685	10747	10927	-1	13543.1	13543.1	nan	-5358.51	nan	0	nan	5358.51
418	-2000	10747	10755	48	10349.9	3817.2	nan	375.047	nan	nan	nan	nan
182	265	10748	11004	-1	6257.84	6257.84	6224.56	1313.39	nan	0	0	-1313.39
418	3006	10748	10755	48	5997.6	3817.2	nan	291.703	nan	nan	nan	nan
389	82	10753	10829	-1	6910.96	6910.96	nan	-61.9117	6437.82	9294.8	9328.66	61.9117
445	21	10763	10787	-1	6850.56	6850.56	nan	-130.707	6645.97	5153.42	5516.75	130.707
220	455	10777	11010	-1	5877.45	5877.45	30287	2946.79	nan	0	0	-2946.79
-5	-5	10779	10788	-1	nan	nan	nan	nan	nan	nan	nan	nan
42	-2000	10821	10837	-1	17137.5	17137.5	nan	108.613	nan	nan	nan	nan
512	445	10825	10862	-1	22359.1	22359.1	16704.8	106.987	21400.4	5803.16	nan	-106.987
424	197	10852	10909	-1	12766.1	12766.1	12766.1	nan	3138.76	3950	2344.02	nan
552	268	10853	10871	-1	17027.1	17027.1	nan	-3512.03	5533.3	5352.97	nan	3512.03
445	111	10921	10936	-1	5818.3	5818.3	nan	-2995.55	3974.08	11541.4	15521.8	2995.55
424	302	10934	11062	-1	7943.84	7943.84	nan	-5119.18	5159.96	8184.61	nan	5119.18
405	445	10946	10964	-1	9052.27	9052.27	8475.41	-1413.11	3774.34	2021.12	nan	1413.11
268	42	10973	10983	-1	7143.32	7143.32	nan	-1730	13116.5	17246.1	nan	1730
26	42	11014	11028	-1	6703.59	6703.59	9785.39	-2328.3	7433.68	14229.1	nan	2328.3
203	21	11024	11032	-1	2418.26	2418.26	-6246.94	147.04	21255.6	4882.78	5647.45	-147.04
48	445	11029	11040	-1	22701	22701	nan	-1685.01	18403	5851.99	nan	1685.01
142	-1	11048	11084	-1	nan	0	5773.54	0	nan	nan	nan	nan
-5	-5	11049	11084	-1	nan	nan	nan	nan	nan	nan	nan	nan
1069	-1	11050	11085	-1	13361.8	13361.8	6532.84	-3998.45	nan	nan	nan	nan
148	418	11057	11073	-1	13052.1	13052.1	13052.1	-1941.67	6502.8	4483.95	nan	1941.67
302	512	11083	11091	-1	14949.7	14949.7	nan	-178.171	17669.5	23660.8	16811.8	178.171
148	685	11084	11126	-1	12603.1	12603.1	11110.4	-1047.51	3997.09	2050.31	nan	1047.51
405	-2000	11091	11096	-1	9400.3	9400.3	7062.29	2328.45	nan	nan	nan	nan
302	1152	11102	11162	-1	14623	14623	nan	-479.231	9813.06	8471.87	7174.49	479.231
405	42	11129	11138	-1	11728.7	11728.7	9390.74	-2262.43	10233.4	15317.2	nan	2262.43
148	540	11141	11187	-1	11663.6	11663.6	10062.9	-3694.46	nan	954.137	952.164	3694.46
408	236	11157	11183	-1	6094	6094	-1687.98	-35.0489	6941	6343.58	0.913929	35.0489
-1	529	11157	11256	-1	nan	nan	nan	nan	nan	0	2	1
302	-5	11212	11218	-1	12020	12020	nan	-406.483	nan	nan	nan	nan
236	408	11228	11301	-1	2501.7	2501.7	35.9629	-136.545	5521.78	6041.8	-1723.03	136.545
302	-5	11231	11369	-1	11613.6	11613.6	nan	-3635.15	nan	nan	nan	nan
21	1152	11245	11269	-1	4750.15	4750.15	5500.41	-585.744	2911.13	8925.84	7653.72	585.744
148	552	11247	11258	-1	7969.17	7969.17	6368.42	-2575.22	8870.79	13233.9	nan	2575.22
148	-5	11272	11390	-1	4753.9	4753.9	3793.21	-2785.76	nan	nan	nan	nan
42	-5	11278	11283	-1	16539.2	16539.2	nan	-905.36	nan	nan	nan	nan
445	32	11330	11338	-1	7318.21	7318.21	nan	-636.094	4946.01	8498.65	nan	636.094
66	685	11355	11365	-1	2474.64	2474.64	3786.98	579.556	7352.14	4037.78	nan	-579.556
424	32	11369	11433	-1	7490.75	7490.75	7490.75	-4031.35	8266.54	8181.25	nan	4031.35
418	48	11376	11385	-1	8584.77	8584.77	nan	-545.563	6487.13	20085.2	nan	545.563
302	392	11381	11385	-1	7978.4	7978.4	nan	-284.812	9979.94	7918	nan	284.812
302	-5	11391	11416	-1	8211.83	8211.83	nan	710.872	nan	nan	nan	nan
454	42	11392	11413	-1	12892.7	12892.7	12892.7	-4352.65	8743.94	15633.8	nan	4352.65
148	26	11396	11402	-1	1968.14	1968.14	1007.45	90.1952	4369.22	4331.52	7457.09	-90.1952
48	236	11399	11403	-1	17477.5	17477.5	nan	-1605.64	3587.7	2278.15	-100.583	1605.64
454	42	11423	11435	-1	14058.3	14058.3	8540.09	-851.948	11902	21280.4	nan	851.948
454	302	11436	11488	-1	13166.3	13166.3	7688.14	-333.069	5065.22	8922.7	nan	333.069
42	265	11458	11462	-1	20230.6	20230.6	nan	0	nan	nan	-1313.39	0
424	203	11458	11507	-1	2478.11	2478.11	3459.4	-4687.28	1378.19	2679.5	-6099.9	4687.28
302	-5	11508	11513	-1	8475.13	8475.13	nan	1027.11	nan	nan	nan	nan
454	265	11509	11630	-1	11889.6	11889.6	7355.07	-7824.44	nan	0	-1313.39	7824.44
392	232	11530	11550	-1	9545.6	9545.6	nan	-2799.86	9318.2	5881.74	nan	2799.86
203	291	11537	11543	-1	7366.78	7366.78	-1412.62	-2743.08	5646.36	3314.32	2568.78	2743.08
291	26	11553	11602	-1	8112.14	8112.14	5311.86	-3332.46	5977.44	4405.37	7366.9	3332.46
-2000	203	11556	11564	-1	nan	nan	nan	nan	2731.4	4653.29	-4155.71	4229.98
302	405	11586	11592	-1	9502.24	9502.24	nan	-727.581	13805.9	9361.92	7128.32	727.581
-5	540	11593	11773	-1	nan	nan	nan	nan	nan	4648.6	4646.62	1
48	-5	11628	11675	-1	15436.3	15436.3	nan	-12100.8	nan	nan	nan	nan
552	42	11639	11645	-1	15448.7	15448.7	nan	1770.69	14219.6	18087.2	nan	-1770.69
2000	-5	11640	11676	-1	nan	nan	nan	nan	nan	nan	nan	nan
203	232	11654	11665	-1	8883.28	8883.28	74.2787	1672.45	21844.1	8924.87	nan	-1672.45
236	153	11675	11692	-1	3866.65	3866.65	1505.05	-1574.81	4065.7	4418.83	18374.8	1574.81
203	552	11682	11691	-1	10624.4	10624.4	1746.73	-98.2544	29097	18942.2	nan	98.2544
32	405	11703	11713	-1	11874.6	11874.6	nan	-232.422	9245.21	10047.8	7855.9	232.422
291	42	11704	11709	-1	8069.97	8069.97	1979.4	-679.141	12106.1	17078.4	nan	679.141
232	418	11704	11712	-1	10561.4	10561.4	nan	-743.304	10879.3	8012.15	nan	743.304
454	-5	11707	11715	-1	4065.16	4065.16	-469.368	-561.888	nan	nan	nan	nan
418	232	11718	11728	-1	8012.9	8012.9	nan	-780.912	5501.72	7470.5	nan	780.912
-5	-5	11735	11862	-1	nan	nan	nan	nan	nan	nan	nan	nan
268	418	11738	11745	-1	4866	4866	nan	303.276	15153.9	7240.21	nan	-303.276
-1	29	11738	11862	-1	nan	nan	nan	nan	nan	nan	nan	nan
232	197	11754	11834	-1	9767.6	9767.6	nan	-325.352	3027.92	4797	nan	325.352
418	66	11757	11773	-1	6740.57	6740.57	nan	-1307.62	2172.76	2943.05	4366.54	1307.62
-5	-5	11784	11821	-1	nan	nan	nan	nan	nan	nan	nan	nan
302	418	11810	11817	-1	8347.7	8347.7	nan	-3291.25	16307.7	6014.55	nan	3291.25
32	389	11835	11843	-1	9094.21	9094.21	nan	-190.769	7523.33	6626.01	nan	190.769
302	455	11840	12001	-1	4240.53	4240.53	nan	-5.2531	9641.14	40182	-2946.79	5.2531
32	42	11850	11863	-1	7841.59	7841.59	nan	-2510.47	7824.06	12727.6	nan	2510.47
418	540	11873	11923	-1	9076.13	9076.13	nan	-690.876	nan	0	4647.62	690.876
148	445	11890	11947	-1	13030.8	13030.8	13030.8	-4670.98	8570.99	5818.76	nan	4670.98
42	111	11916	11925	-1	15786.8	15786.8	nan	2015.88	8423.42	8751.86	18517.3	-2015.88
268	232	11952	11978	-1	10363.1	10363.1	nan	-1717.46	12943.6	8397.12	nan	1717.46
42	1152	11993	11998	-1	17944.7	17944.7	nan	-865.939	12227.5	10400.5	8239.47	865.939
-5	236	11995	12002	-1	nan	nan	nan	nan	5117.84	3656.17	-69.7574	2688.78
365	48	12002	12020	-1	11491	11491	13194.4	-3401.39	1688.94	3335.54	nan	3401.39
455	-5	12002	12018	-1	nan	40187.2	-2941.53	0	nan	nan	nan	nan
32	66	12004	12026	-1	9378.9	9378.9	nan	-412.451	5620.18	4499.89	5674.15	412.451
424	142	12009	12076	-1	8760.08	8760.08	8760.08	-3072.96	nan	0	5773.54	3072.96
42	232	12025	12030	-1	17858.8	17858.8	nan	-114.431	21447.5	10582.2	nan	114.431
42	66	12056	12065	-1	15431.9	15431.9	nan	573.593	3889.07	1914.18	6086.6	-573.593
42	66	12071	12075	-1	16919	16919	nan	813.371	nan	1340.58	5513.01	-813.371
-5	-5	12076	12103	-1	nan	nan	nan	nan	nan	nan	nan	nan
66	455	12114	12182	-1	1306.93	1306.93	4699.64	84.249	nan	0	-2941.53	-84.249
-5	-5	12152	12194	-1	nan	nan	nan	nan	nan	nan	nan	nan
-5	-5	12199	12309	-1	nan	nan	nan	nan	nan	nan	nan	nan
405	42	12204	12210	-1	9461.15	9461.15	8088.32	-32.4214	11847	17732.4	nan	32.4214
148	66	12231	12241	-1	13341.3	13341.3	13341.3	-3262.14	1489.49	1391.18	4783.89	3262.14
-5	2000	12233	12262	-1	nan	nan	nan	nan	nan	nan	nan	nan
405	42	12234	12248	-1	9426.62	9426.62	8055.9	-770.845	10658.8	15954	nan	770.845
329	142	12261	12269	-1	16697	16697	-6195.35	-6559.8	nan	3072.96	8846.5	6559.8
148	268	12271	12284	-1	12529.6	12529.6	10079.2	-2223.68	6533.61	9429.5	nan	2223.68
148	389	12307	12320	-1	11624.9	11624.9	7855.51	1370.54	3828.75	3933.63	nan	-1370.54
405	392	12312	12319	-1	8875.43	8875.43	7285.05	-386.269	6311.77	7384.8	nan	386.269
424	32	12324	12335	-1	5687.12	5687.12	5687.12	-535.555	8042.93	7959.95	nan	535.555
418	1152	12325	12377	-1	8385.25	8385.25	nan	-779.337	4984.52	11667.7	9105.41	779.337
42	236	12329	12334	-1	19706.1	19706.1	nan	-1059	8881.53	6344.95	2619.02	1059
-5	197	12343	12361	-1	nan	nan	nan	nan	1912.94	1495.3	nan	3788.7
148	302	12352	12522	-1	12765.5	12765.5	9226.05	-1.26041	nan	4235.27	nan	1.26041
329	111	12357	12546	-1	10137.2	10137.2	-12755.1	-1517.7	6153.35	10713.2	16501.5	1517.7
42	61	12374	12378	-1	16900.4	16900.4	nan	-10.0023	16471.6	6463.06	7389.26	10.0023
42	203	12431	12445	-1	16827.1	16827.1	nan	-748.034	5308.45	6410.63	1648.48	748.034
418	1152	12435	12450	-1	7467.24	7467.24	nan	-861.035	4038.9	9454.24	9884.74	861.035
454	203	12459	12714	-1	13612	13612	13612	-14713.7	3266.15	7052.24	2396.51	14713.7
685	540	12469	12604	-1	3430.78	3430.78	nan	-1303.56	nan	690.876	5338.5	1303.56
418	26	12470	12484	50	4896.66	6582.43	nan	1507.74	4024.77	7778.62	10699.4	-1507.74
26	418	12471	12483	50	4024.77	7778.62	9191.61	-1400.04	4896.66	6582.43	nan	1400.04
-5	-5	12476	12567	-1	nan	nan	nan	nan	nan	nan	nan	nan
529	389	12496	12614	-1	nan	0	3	-2409.51	2128.2	1474.05	nan	2409.51
42	237	12543	12581	-1	15620.9	15620.9	nan	-3886.14	10002.8	10724.4	10681.5	3886.14
-5	-5	12601	12844	-1	nan	nan	nan	nan	nan	nan	nan	nan
405	302	12643	12652	-1	8428.51	8428.51	6898.78	-789.368	6170.23	9099.16	nan	789.368
142	540	12657	12716	-1	16867.2	16867.2	15406.3	-6997.31	nan	1994.44	6642.06	6997.31
302	82	12696	12708	-1	9964.81	9964.81	nan	-294.082	9747.26	7733.4	9390.57	294.082
236	386	12717	12744	-1	7116.49	7116.49	3678.02	-3033.46	5526.53	6047	17220.4	3033.46
302	82	12725	12740	-1	8920.18	8920.18	nan	-3151.2	3708.13	2942	9684.66	3151.2
48	389	12755	12775	-1	12303.3	12303.3	nan	-2162.1	8070.07	3883.56	nan	2162.1
48	-5	12801	12845	-1	nan	10141.2	nan	0	nan	nan	nan	nan
455	1125	12866	12876	-1	60032.4	60032.4	-3025.78	-1	nan	0	nan	1
552	42	12911	12917	-1	18648.1	18648.1	nan	1543.28	12234.5	15562.2	nan	-1543.28
29	1069	12924	12943	-1	1487	1487	nan	2855.69	13053.8	9363.33	2534.4	-2855.69
148	445	12931	12945	-1	12344.9	12344.9	12344.9	527.062	15470.3	10502.6	nan	-527.062
148	26	12961	12969	-1	13651	13651	12872	-815.586	7173.99	7112.08	7791.57	815.586
302	142	12974	13053	-1	11952.7	11952.7	nan	-4436.79	12333.6	9869.9	8409	4436.79
552	237	12974	13065	-1	20334.9	20334.9	nan	-6080.28	11108.9	15149.6	14567.7	6080.28
148	405	12981	12994	-1	13679.2	13679.2	12056.4	-565.49	7255.3	9198.25	6109.41	565.49
148	-2000	13004	13012	-1	10286.9	10286.9	11490.9	304.787	nan	nan	nan	nan
529	-5	13006	13025	-1	nan	nan	-2406.51	0	nan	nan	nan	nan
148	405	13022	13026	-1	10591.7	10591.7	11795.7	302.28	7485.73	9490.38	6674.9	-302.28
-5	529	13039	13277	-1	nan	nan	nan	nan	nan	0	-2406.51	1
-5	408	13039	13055	-1	nan	nan	nan	nan	3781.36	5609	-1586.49	557.2
203	445	13064	13088	-1	26603.5	26603.5	17110.3	-841.054	36689.6	10869.3	nan	841.054
302	142	13071	13122	-1	5686.22	5686.22	nan	-2538.5	9372.17	7500.01	12845.8	2538.5
182	1152	13077	13279	-1	7571.23	7571.23	7537.95	-1456.37	5060.73	7539.54	10745.8	1456.37
424	-5	13078	13088	-1	10570.1	10570.1	10570.1	1477.44	nan	nan	nan	nan
148	552	13097	13147	52	13231.1	11225.3	12098	-804.884	11079.4	14023.1	nan	804.884
232	203	13106	13143	-1	10622	10622	nan	-203.025	11145.8	27279.8	16269.2	203.025
445	424	13139	13143	-1	12143.4	12143.4	nan	55.9389	6939.03	12047.5	12047.5	-55.9389
454	153	13139	13213	-1	10237.9	10237.9	10237.9	-7545.03	4393.58	6099.41	19949.6	7545.03
148	302	13147	13179	52	11913.8	11225.3	11293.1	-1166.03	4663.47	8214.98	nan	1166.03
-5	-5	13162	13184	-1	nan	nan	nan	nan	nan	nan	nan	nan
148	203	13205	13212	-1	11223.5	11223.5	10127.1	-1584.29	11066.1	25359.4	16472.2	1584.29
26	-2000	13244	13256	-1	7980.25	7980.25	8607.16	-36.7587	nan	nan	nan	nan
454	237	13261	13266	-1	8857.56	8857.56	2692.88	-711.215	11051.2	21184.3	20648	711.215
405	42	13266	13271	-1	9243.72	9243.72	6372.62	-989.758	11309.3	16927.6	nan	989.758
-5	203	13267	13280	-1	nan	nan	nan	nan	15030.7	27168.9	18056.5	1.54492
424	42	13280	13305	-1	11684.2	11684.2	11991.6	-2499.73	11459.3	18448.8	nan	2499.73
445	302	13283	13295	-1	12197	12197	nan	-4659.91	3829.59	10546.4	nan	4659.91
148	455	13286	13520	-1	12051.9	12051.9	8542.78	-9845.71	1509.1	11759.1	-3026.78	9845.71
21	16	13290	13362	-1	5122.55	5122.55	4914.67	-1	nan	0	0	1
302	265	13303	13369	-1	13989.1	13989.1	nan	-1276.93	12152.4	9641.6	6511.05	1276.93
-2000	-1	13311	13336	-1	nan	nan	nan	nan	nan	nan	nan	nan
424	418	13312	13390	-1	9020.16	9020.16	9491.84	-363.507	15267.1	8931.37	nan	363.507
203	454	13317	13354	-1	25247.8	25247.8	18058.1	1028.06	17021.6	7883.32	1981.67	-1028.06
405	392	13324	13330	-1	8792.01	8792.01	5382.87	891.686	5855.44	6850.9	nan	-891.686
48	-2000	13353	13367	-1	nan	0	nan	0	nan	nan	nan	nan
454	302	13377	13400	-1	7238.22	7238.22	953.604	-979.085	6035.88	10632.6	nan	979.085
445	203	13405	13411	-1	7175.51	7175.51	nan	1221.87	7904.04	26680.4	19086.1	-1221.87
32	-2000	13428	13447	-1	7603.54	7603.54	nan	2415.5	nan	nan	nan	nan
232	153	13441	13475	-1	10363.8	10363.8	nan	-604.898	8792.7	13836.7	27494.6	604.898
418	392	13469	13476	-1	9292.29	9292.29	nan	-835.316	2875.63	6186	nan	835.316
418	237	13498	13503	-1	10114	10114	nan	-1274.32	6866.6	20260	21359.2	1274.32
21	153	13506	13525	-1	3795.24	3795.24	4913.67	-333.632	5083.51	14228.1	28099.5	333.632
153	76	13542	13585	-1	11736.7	11736.7	28433.2	nan	445.002	0	0	nan
32	42	13546	13567	-1	10019	10019	nan	-531.874	9891.02	16090	nan	531.874
424	302	13615	13620	-1	10319.3	10319.3	10319.3	-1408.91	6229.84	9881.62	nan	1408.91
42	48	13639	13653	-1	23352.1	23352.1	nan	-3203.24	nan	0	nan	3203.24
454	16	13671	13678	-1	16152.2	16152.2	16152.2	-1477.96	358.541	501.1	1	1477.96
232	-5	13777	13789	-1	9637.7	9637.7	nan	1161.68	nan	nan	nan	nan
386	197	13847	13935	-1	2966.5	2966.5	20253.9	3725.81	5284	5284	nan	-3725.81
42	203	13860	13865	-1	20148.8	20148.8	nan	-1658.44	20706.2	25005.4	17864.3	1658.44
454	405	13864	13951	-1	17025.5	17025.5	14674.2	-3538.95	8259.97	9866.79	6274.55	3538.95
424	302	13879	14062	-1	8523.12	8523.12	8910.38	-5384.08	5686.16	9019.25	nan	5384.08
148	-5	13953	14036	-1	12792.8	12792.8	12792.8	-7031.07	nan	nan	nan	nan
454	-2000	13968	13976	-1	8312.63	8312.63	11135.3	123.282	nan	nan	nan	nan
232	418	13977	13986	-1	10799.4	10799.4	nan	-1728.95	10707	7885.25	nan	1728.95
454	405	13994	14065	-1	8435.91	8435.91	11258.5	2090.75	9913.51	11842	9813.5	-2090.75
418	455	14003	14010	-1	10576.5	10576.5	nan	-1755.12	2334.9	26385.2	6818.93	1755.12
232	540	14030	14065	-1	9990.16	9990.16	nan	-2063.8	nan	8991.75	13639.4	2063.8
552	418	14031	14048	-1	15631.8	15631.8	nan	954.05	19530.1	9026.9	nan	-954.05
111	48	14037	14043	-1	12001.8	12001.8	18019.2	2068.6	nan	3203.24	nan	-2068.6
148	32	14045	14050	-1	5761.77	5761.77	5761.77	-3125	8947.03	10437	nan	3125
-5	-5	14087	14095	-1	nan	nan	nan	nan	nan	nan	nan	nan
142	171	14091	14218	-1	10730.7	10730.7	15384.3	-3800.49	6810.71	4096.43	5019.59	3800.49
454	203	14109	14115	-1	10917.9	10917.9	13349.3	871.921	12422.4	26822.2	19522.7	-871.921
268	148	14122	14126	-1	11810.8	11810.8	nan	-3083.9	10215.3	7078.06	2636.77	3083.9
605	-5	14139	14255	-1	nan	nan	nan	nan	nan	nan	nan	nan
405	111	14142	14256	-1	12789.2	12789.2	7722.75	-533.964	9047.65	14070.4	20087.8	533.964
525	208	14147	14203	-1	1621.6	0	0	0	nan	0.645106	-3477.62	0
148	418	14170	14209	-1	8347.84	8347.84	5720.67	-808.008	11998.2	8273.27	nan	808.008
-5	48	14176	14219	-1	nan	nan	nan	nan	nan	1134.63	nan	1.43928
153	237	14193	14198	57	8630.58	12716.3	nan	528.773	9857.08	20054.2	22633.5	-528.773
454	42	14196	14244	-1	11922.1	11922.1	14221.2	-2920.47	11317.2	20234.7	nan	2920.47
148	142	14222	14302	-1	7752.42	7752.42	4912.66	-4953.85	3980.5	5955.39	11583.8	4953.85
208	197	14260	14367	-1	nan	0.645106	-3477.62	-3616.2	2797	2797	nan	3616.2
171	540	14267	14295	-1	1218.12	1218.12	8820.09	-91.4242	nan	11055.6	15703.2	91.4242
535	405	14282	14308	58	3913.1	5357.73	3814.37	0	7209.89	10157.6	7188.79	0
454	203	14314	14340	-1	8623.87	8623.87	11300.7	-955.274	1550.36	3347.53	18650.8	955.274
302	148	14316	14323	-1	16380.3	16380.3	nan	-439.348	7713.21	4125.58	-41.1927	439.348
42	365	14316	14333	-1	22062.8	22062.8	nan	1135.34	20919.1	11917	9792.98	-1135.34
1152	-5	14324	14347	-1	8200.05	8200.05	12202.1	315.997	nan	nan	nan	nan
153	525	14335	14466	-1	12816.6	12816.6	nan	-7611.72	nan	0	0	7611.72
302	26	14358	14367	-1	15467.8	15467.8	nan	896.294	14980.5	7943.49	8570.4	-896.294
148	-5	14369	14471	-1	4560.01	4560.01	398.155	0	nan	nan	nan	nan
302	-2000	14374	14434	-1	16063.1	16063.1	nan	-3517.81	nan	nan	nan	nan
203	111	14384	14402	-1	19118.4	19118.4	19606.1	-3425.8	10454.1	8994.3	20621.7	3425.8
424	552	14394	14454	-1	11804.5	11804.5	11804.5	785.412	13763.3	17420.1	nan	-785.412
203	111	14421	14479	-1	12780.6	12780.6	16180.3	-4745.42	9854.26	8478.18	24047.5	4745.42
302	-5	14459	14665	-1	12545.3	12545.3	nan	-911.781	nan	nan	nan	nan
26	535	14490	14536	-1	7021.18	7021.18	7674.1	-241.781	2736.19	3400.6	3814.37	241.781
424	418	14510	14541	-1	13091.4	13091.4	12589.9	-62.1971	19620.8	11478.3	nan	62.1971
525	389	14513	14798	-1	7555.1	7555.1	7611.72	-405.862	8728.6	6045.66	nan	405.862
445	421	14523	14549	-1	8387.81	8387.81	nan	-1407.7	3675.72	5049.13	4900.96	1407.7
1069	408	14528	14622	-1	12102.1	12102.1	-321.292	-2055.58	4422.94	6166.2	-1029.29	2055.58
42	392	14593	14603	-1	23334.4	23334.4	nan	-205.284	9169.5	7167.6	nan	205.284
392	552	14619	14687	-1	nan	7372.88	nan	-335.516	18014.4	18117.9	nan	335.516
424	42	14631	14658	-1	9624.71	9624.71	12527.7	-1309.42	13258.4	21345.4	nan	1309.42
454	171	14642	14658	-1	8907.36	8907.36	10345.5	224.095	1328.84	1126.7	8728.66	-224.095
-5	-5	14672	14682	-1	nan	nan	nan	nan	nan	nan	nan	nan
142	-5	14686	14726	-1	14950.5	14950.5	16537.7	0	nan	nan	nan	nan
-2000	-5	14695	14721	-1	nan	nan	nan	nan	nan	nan	nan	nan
454	61	14698	14705	-1	9995	9995	10569.6	-447.163	7740.65	5430.46	7399.26	447.163
142	1069	14730	14740	-1	nan	0	16537.7	-584.589	12406.2	8822.63	-2376.87	584.589
421	42	14754	14769	-1	8630.02	8630.02	6308.66	-1442.13	10200.3	20756.2	nan	1442.13
392	302	14758	14806	-1	7026	7026	nan	-1385.34	9229.9	11633.5	nan	1385.34
42	237	14818	14826	-1	21575.4	21575.4	nan	-22.0633	17812.2	19097	22104.7	22.0633
424	302	14865	14876	-1	6845.28	6845.28	6845.28	-42.7187	6835.66	10842.6	nan	42.7187
525	389	14880	14926	-1	7293.8	7293.8	7205.85	441.082	9890	6850.08	nan	-441.082
42	236	14900	14904	-1	21540.3	21540.3	nan	-422.07	4780.23	3414.99	644.557	422.07
171	61	14911	14920	-1	1233.95	1233.95	8504.57	-493.085	7936.01	6566.41	7846.43	493.085
454	302	14912	14919	-1	9901.63	9901.63	10122.4	-1666.52	4984.23	8780.02	nan	1666.52
424	421	14927	14954	-1	6758.58	6758.58	6802.56	-2538.53	8545.37	6760.92	4866.53	2538.53
42	203	14952	14958	-1	20134.8	20134.8	nan	-1.54492	14507.1	17519.2	11434.8	1.54492
455	171	14956	15023	-1	31058.4	31058.4	8574.05	nan	2915.47	336.698	8011.48	nan
424	203	14963	14988	-1	3535.67	3535.67	4264.03	-6651.49	7978.81	15512.5	11436.4	6651.49
42	148	14964	14976	-1	nan	20133.2	nan	0.674257	27162.1	14313.7	14313.7	-0.674257
203	525	15020	15046	-1	24873.3	24873.3	18087.9	-1075.8	13402.9	8675.5	7646.94	1075.8
365	42	15027	15040	-1	13040	13040	8657.64	429.198	12433.5	21825.9	nan	-429.198
148	535	15044	15066	-1	14297.8	14297.8	14313.1	-3266.71	2486.7	3063.86	4056.15	3266.71
418	540	15048	15246	-1	9838.03	9838.03	nan	-3174.16	nan	11147	15794.6	3174.16
552	424	15052	15080	-1	18453.4	18453.4	nan	539.067	7093.82	5604.71	-2387.45	-539.067
-5	-5	15054	15206	-1	nan	nan	nan	nan	nan	nan	nan	nan
111	302	15075	15196	-1	14419.5	14419.5	28792.9	1187.56	7670.17	7273.33	nan	-1187.56
148	1125	15083	15194	60	19717.9	10000.9	11046.4	-348.409	nan	1	nan	0
424	-5	15093	15133	-1	5155.67	5155.67	-2926.52	-1165.63	nan	nan	nan	nan
61	171	15099	15116	-1	5447.83	5447.83	8339.51	-446.662	725.039	876.265	nan	446.662
-5	529	15129	15174	-1	nan	nan	nan	nan	nan	0	-2405.51	1
-5	-5	15152	15161	-1	nan	nan	nan	nan	nan	nan	nan	nan
148	-5	15158	15178	60	7446.46	10000.9	10698	nan	nan	nan	nan	nan
424	42	15163	15262	-1	3990.04	3990.04	-4092.15	-2164.26	13189.7	21234.7	nan	2164.26
-5	-5	15185	15261	-1	nan	nan	nan	nan	nan	nan	nan	nan
302	408	15219	15230	-1	8092.34	8092.34	nan	1973.79	10079.5	7997	1026.29	-1973.79
203	421	15228	15234	-1	25373.7	25373.7	17012.1	2197.02	19653.4	7997.74	7405.06	-2197.02
182	248	15249	15261	-1	5706.54	5706.54	6081.58	-1286.18	4757.03	6513	7874.67	1286.18
16	236	15252	15388	-1	1989.8	1989.8	1478.96	-1804.85	2600.1	2376.31	1066.63	1804.85
424	535	15280	15321	-1	1681.42	1681.42	-6256.42	-1033.79	4704.96	4918.16	7322.86	1033.79
-5	-5	15280	15366	-1	nan	nan	nan	nan	nan	nan	nan	nan
66	40	15282	15386	-1	4746.4	4746.4	8046.03	-1953.28	839.09	1332.6	4488.75	1953.28
265	540	15285	15484	-1	9570.2	9570.2	7787.97	-6368	nan	14321.1	18968.8	6368
445	-5	15285	15452	-1	8986.32	8986.32	nan	-2896.29	nan	nan	nan	nan
111	302	15296	15327	-1	15768.7	15768.7	29980.5	-1343.49	14981.9	14206.7	nan	1343.49
148	32	15298	15307	-1	9231.26	9231.26	nan	-738.441	12705.1	14820.8	nan	738.441
454	302	15331	15337	-1	8985.06	8985.06	8985.06	-1125.21	nan	15550.2	nan	1125.21
-5	-5	15354	15380	-1	nan	nan	nan	nan	nan	nan	nan	nan
203	455	15358	15366	-1	28390.6	28390.6	19209.1	-4776.08	8157.47	27737.4	nan	4776.08
236	1125	15394	15424	-1	4210.47	4210.47	2871.48	-1135.75	9607.04	10511.8	nan	1135.75
529	-5	15395	15405	-1	nan	0	-2404.51	0	nan	nan	nan	nan
302	455	15422	15436	-1	11018.8	11018.8	nan	-1539.84	10006.2	41703.3	nan	1539.84
421	535	15436	15447	-1	6638.58	6638.58	5208.04	2119.34	6255.21	8264.44	8356.64	-2119.34
302	455	15443	15526	-1	9460.14	9460.14	nan	3243.63	6723.41	28021.6	nan	-3243.63
-5	-5	15453	15463	-1	nan	nan	nan	nan	nan	nan	nan	nan
61	408	15476	15484	-1	5212.61	5212.61	7892.85	511.353	3810.17	7590.5	-947.495	-511.353
1069	-5	15523	15645	-1	9407.22	9407.22	-1792.28	637.095	nan	nan	nan	nan
42	203	15552	15556	-1	23152.8	23152.8	nan	2624.3	24898	30067.5	14433	-2624.3
525	302	15565	15584	-1	9950.2	9950.2	8722.74	-1564.13	10163.1	12809.7	nan	1564.13
61	418	15576	15602	-1	5758.25	5758.25	8404.2	-11.7483	7195.78	6663.87	nan	11.7483
421	424	15603	15609	-1	12226.7	12226.7	7327.38	-394.66	7186.17	9082.86	9082.86	394.66
302	42	15604	15612	-1	10305.1	10305.1	nan	-466.8	24943.5	25317.3	nan	466.8
455	302	15646	15664	-1	29877.5	29877.5	nan	-3717.39	40819.2	9794.02	nan	3717.39
421	424	15657	15661	-1	11867.4	11867.4	6932.72	-356.589	7609.78	9618.27	9477.52	356.589
32	66	15670	15682	-1	12826.4	12826.4	nan	-940.577	2720.4	2178.13	6092.75	940.577
424	203	15670	15685	-1	12564	12564	9834.11	-956.51	13887.5	27000.2	11808.7	956.51
171	265	15682	15807	-1	1652.61	1652.61	nan	-410.595	1942.66	3202.2	1419.97	410.595
418	142	15693	15805	-1	4300.43	4300.43	nan	0	nan	nan	15953.1	0
424	302	15694	15715	-1	13271.6	13271.6	8877.6	-3225.58	8606.24	13651	nan	3225.58
421	148	15701	15705	-1	11674.1	11674.1	6576.13	-884.019	7873.33	8442.76	nan	884.019
203	389	15733	15744	-1	31090.4	31090.4	12765.2	-738.049	15917	7135.99	nan	738.049
-5	2	15741	15964	-1	nan	nan	nan	nan	nan	nan	nan	nan
148	40	15754	15855	-1	9172.88	9172.88	nan	-2558.09	2019.78	2996	6442.02	2558.09
-5	-5	15754	15784	-1	nan	nan	nan	nan	nan	nan	nan	nan
32	302	15760	15798	-1	13431	13431	nan	-1822.67	10870.6	17422.4	nan	1822.67
421	42	15764	15773	-1	10775.4	10775.4	5692.11	-7352.34	12505.3	25446.7	nan	7352.34
-5	535	15790	15800	-1	nan	nan	nan	nan	4713.97	6228.15	6237.3	0.83063
454	203	15805	15823	-1	7859.86	7859.86	7859.86	-1859.8	10319.3	22281.4	12027.2	1859.8
-5	-5	15818	15826	-1	nan	nan	nan	nan	nan	nan	nan	nan
302	-5	15866	15871	-1	16417.5	16417.5	nan	-4613.73	nan	nan	nan	nan
454	1125	15870	15886	-1	9605.69	9605.69	6000.05	24.8336	8127.03	11358.4	nan	-24.8336
-5	42	15871	15881	-1	nan	nan	nan	nan	13515.3	24164.8	nan	1.2793
421	-5	15893	15921	-1	3316.96	3316.96	-1660.22	6616.45	nan	nan	nan	nan
42	535	15915	15934	-1	23472.3	23472.3	nan	-854.239	7930.76	5149.33	6238.13	854.239
302	424	15949	15969	-1	11803.8	11803.8	nan	-2158.32	16290.3	10270.2	5652.02	2158.32
42	535	15950	15954	-1	15446.3	15446.3	nan	3335.71	5834.88	3788.5	7092.37	-3335.71
302	148	15982	15990	-1	8357.16	8357.16	nan	1164.25	13836	7400.51	nan	-1164.25
424	111	15990	16031	62	12319	7766.48	7810.33	-845.584	12367.8	13042.6	28637	845.584
454	284	16002	16086	-1	9846.82	9846.82	6024.89	-7492.88	829.632	1159.5	6008.79	7492.88
111	302	16011	16046	62	7020.92	13042.6	29482.6	3514.65	7034.87	12392.4	nan	-3514.65
424	302	16011	16030	62	6993.23	7766.48	6964.75	0	7034.87	12392.4	nan	0
535	208	16053	16069	-1	7067.25	7067.25	3756.66	0	nan	nan	-7093.82	0
424	365	16100	16145	-1	6527.43	6527.43	6964.75	-547.999	14682.2	13465.6	9086.84	547.999
386	220	16142	16281	-1	8120	8120	23979.7	-4071.34	6457.4	8824.24	33233.7	4071.34
424	302	16167	16293	-1	2370.04	2370.04	6416.75	-2863.07	3602.82	5714.7	nan	2863.07
418	40	16171	16182	-1	7822.86	7822.86	nan	917.771	2998.17	6449.6	9000.12	-917.771
111	365	16217	16365	-1	13846.3	13846.3	32997.3	2207.43	11314	6203.35	9634.84	-2207.43
40	248	16244	16292	-1	6850.6	6850.6	8082.35	-128.328	10291.7	10291.7	9160.85	128.328
424	302	16325	16340	-1	5029.8	5029.8	3553.68	-85.1007	9627.01	15270.1	nan	85.1007
389	208	16349	16446	-1	7112.03	7112.03	nan	1303.55	1107.99	1599.7	-7093.82	-1303.55
302	418	16383	16399	-1	13976.4	13976.4	nan	-4498.93	24265.4	8949.5	nan	4498.93
142	1069	16397	16484	-1	nan	0	15953.1	884.418	14124.1	10044.3	-1155.19	-884.418
148	220	16438	16460	-1	16554	16554	16554	-4924.97	4202.03	8517.59	37305.1	4924.97
148	386	16478	16564	-1	8056.47	8056.47	11629	3330.31	2649.44	3930	19908.3	-3330.31
365	302	16512	16520	-1	4082.68	4082.68	7427.4	1680.26	4618.33	7987.35	nan	-1680.26
148	82	16591	16610	-1	11797.8	11797.8	14959.3	347.283	4944.28	7334	12835.9	-347.283
111	302	16637	16650	-1	16055.3	16055.3	35204.7	-717.219	8638.61	8191.66	nan	717.219
148	552	16655	16659	-1	12033.4	12033.4	15306.6	-736.491	12917.6	19271.1	nan	736.491
405	21	16662	16678	-1	9195	9195	7188.79	412.037	7468.34	3101.07	4580.04	-412.037
42	203	16747	16753	-1	24650.8	24650.8	nan	502.519	22036.4	26611.8	13887	-502.519
148	424	16788	16797	-1	11450.5	11450.5	14570.1	-1393.53	7819.57	9216.83	9216.83	1393.53
-1	405	16832	16843	-1	nan	nan	nan	nan	8673.39	10996.1	7600.83	0.854697
424	148	16870	16878	-1	11728.6	11728.6	10610.4	-2.20031	12112.3	10276.1	13176.6	2.20031
111	405	16878	17094	-1	15750.3	15750.3	34487.5	-2697.24	14315.4	9205.17	7601.68	2697.24
42	203	16898	16908	-1	25043.8	25043.8	nan	-4302.84	21496.7	25960	13384.5	4302.84
42	148	16915	16957	-1	15929.2	15929.2	nan	9062.26	17522.6	9233.96	13178.8	-9062.26
148	-1	17003	17090	-1	9552.16	9552.16	4116.52	274.518	nan	nan	nan	nan
389	535	17050	17076	-1	8467.43	8467.43	nan	-2910.69	3618.63	4339.63	3756.66	2910.69
48	-1	17082	17090	-1	7921.25	7921.25	nan	0	nan	nan	nan	nan
302	42	17096	17135	-1	9079.12	9079.12	nan	3029.33	24808.7	25180.4	nan	-3029.33
148	153	17114	17252	-1	9826.68	9826.68	4391.04	-8314.25	3532.59	5204.93	nan	8314.25
32	40	17115	17168	-1	10759.1	10759.1	nan	-1675.6	4506.6	5730.5	7954.02	1675.6
284	1152	17164	17208	-1	9086.4	9086.4	13501.7	-2187.46	7826.2	8516.04	12518.1	2187.46
148	66	17263	17343	-1	3128.7	3128.7	-3923.21	-1116.58	3639.11	3398.92	7033.33	1116.58
26	203	17308	17383	-1	6765.95	6765.95	7432.32	-1997.79	9343.4	21597.9	17687.3	1997.79
1069	685	17435	17756	-1	10928.7	10928.7	-2039.61	-113.386	4412.32	2127.21	nan	113.386
424	42	17572	17583	-1	11921.2	11921.2	11921.2	1761.12	14812.4	23847.2	nan	-1761.12
40	153	17619	17627	-1	6058	6058	9629.62	2835.33	14254.2	14158.8	nan	-2835.33
284	142	17648	17794	-1	5714.5	5714.5	11314.2	1355.38	12723.6	12833.5	16837.5	-1355.38
302	454	17676	17819	-1	12551.4	12551.4	nan	-1563.97	5074.92	2880.92	-1468	1563.97
552	153	17678	17689	-1	20943.6	20943.6	nan	423.676	15584.6	15391.9	nan	-423.676
-1	61	17712	17786	-1	nan	nan	nan	nan	8724.03	4354.15	8392.45	1005.19
153	552	17728	17776	-1	15568.3	15568.3	nan	22.6859	23109.3	23398.6	nan	-22.6859
40	540	17740	17836	-1	10787	10787	12465	0	13944	13944	25336.8	0
424	237	17763	17815	-1	12715.3	12715.3	13682.4	-6905.26	9370.19	16173.6	22126.8	6905.26
42	535	17855	17869	-1	21001	21001	nan	717.011	11340	7362.87	6667.35	-717.011
142	153	17867	17873	-1	10007.2	10007.2	15482.1	-534.401	16012.5	15769.2	nan	534.401
237	685	17888	17938	-1	23928.5	23928.5	29032	-1226.2	5353.53	1349.76	nan	1226.2
237	153	17969	18075	-1	21514.5	21514.5	27805.8	2059.98	22935.5	16610.1	nan	-2059.98
42	302	17989	18007	-1	22623.8	22623.8	nan	1190.82	12988	12796.2	nan	-1190.82
424	365	18025	18103	-1	7729.38	7729.38	6777.11	-1939.71	11564.1	10605.9	9107.66	1939.71
42	535	18050	18055	-1	25026.7	25026.7	nan	-596.017	10714.4	6956.69	5950.33	596.017
384	111	18052	18058	-1	6662.9	6662.9	0	-1.32918	9879.6	13131.8	31790.2	1.32918
42	48	18078	18190	-1	23411.2	23411.2	nan	-10055.3	nan	0	nan	10055.3
405	302	18096	18121	-1	13478.1	13478.1	10298.9	-2884.97	7904.24	11656.3	nan	2884.97
142	-1	18123	18177	-1	9823.8	9823.8	14947.7	-1943.54	nan	nan	nan	nan
153	66	18129	18221	-1	14472.5	14472.5	nan	-947.99	7123.31	4515.51	8149.91	947.99
454	48	18202	18288	65	8645.55	6227.64	95.9759	-2929.44	nan	10055.3	nan	nan
454	42	18206	18211	65	8645.55	6227.64	-2833.47	-1782.55	10370.1	13355.9	nan	1782.55
-1	142	18235	18417	-1	nan	nan	nan	nan	7760.51	7880.27	13004.2	1.00864
421	153	18258	18301	-1	9933.42	9933.42	4956.23	672.433	6172.47	9752.29	nan	-672.433
42	48	18325	18436	-1	20274.3	20274.3	nan	0	nan	nan	nan	0
365	392	18419	18424	-1	8618.81	8618.81	11047.4	617.289	3432.32	4709.7	nan	-617.289
148	142	18424	18451	-1	14531.5	14531.5	14531.5	-2940.13	5229.72	7824.39	13005.2	2940.13
329	384	18455	18671	-1	7254.38	7254.38	-14272.8	-1	nan	6661.57	-1.32918	1
148	291	18470	18478	-1	15515.4	15515.4	11591.4	-3810.07	5027.88	6763.22	1300.26	3810.07
148	302	18508	18520	-1	11441.3	11441.3	7781.3	27.0843	6813.59	12738.7	nan	-27.0843
148	535	18531	18554	-1	11693.4	11693.4	7808.38	1693.99	6105.99	7523.18	6546.35	-1693.99
424	454	18536	18637	-1	10460	10460	10460	-7071.37	3545.29	3192.31	-4616.02	7071.37
148	153	18587	18600	-1	13770	13770	9502.37	-1162.8	6269.95	9238.16	nan	1162.8
42	365	18592	18652	-1	15743.1	15743.1	nan	1532.18	16508.7	9404.5	11664.7	-1532.18
148	421	18617	18636	-1	13282.5	13282.5	8339.57	-3328.4	11591.4	10809.6	5628.66	3328.4
148	1069	18651	18767	-1	10989	10989	5011.17	-3319.79	8718.43	9276.18	-2152.99	3319.79
142	82	18652	18677	-1	11206.9	11206.9	15945.3	876.124	6543.02	6487	12488.6	-876.124
424	418	18653	18719	-1	5394.3	5394.3	3388.65	-601.283	10855.7	6350.65	nan	601.283
237	66	18741	18776	-1	22825.8	22825.8	29865.8	-1515.39	5765.42	2646.79	9097.9	1515.39
142	82	18757	19050	-1	13156.6	13156.6	16821.4	-2119.4	7069.12	7008.6	11612.5	2119.4
418	535	18778	18793	-1	6228.67	6228.67	nan	-345.392	3279.03	5859.1	4852.36	345.392
61	445	18801	18915	-1	5359.34	5359.34	9397.64	-434.998	6679.3	6090.03	nan	434.998
421	42	18805	18822	-1	14369	14369	8957.06	-3522.63	8776.5	17859	nan	3522.63
148	66	18807	18814	-1	7746.22	7746.22	1691.37	-372.146	4201.22	3923.94	10613.3	372.146
535	48	18835	18845	-1	7373.42	7373.42	5197.75	-2713.58	nan	0	nan	2713.58
208	21	18837	18884	-1	362.6	362.6	-8397.37	-792.834	9867	3501.74	4168	792.834
454	148	18892	18898	-1	10993.1	10993.1	2455.35	-503.336	7878.32	7423.03	1319.23	503.336
148	384	18914	18919	-1	9223.03	9223.03	1822.56	-2223.57	8088.36	11997.7	-0.329181	2223.57
454	421	18931	18943	-1	11021.3	11021.3	1952.01	-790.145	11147	9794.41	5434.43	790.145
148	153	18934	18939	-1	6981.25	6981.25	-401.002	654.285	7356.89	10839.7	nan	-654.285
405	42	18958	18971	-1	10303.8	10303.8	7413.96	-111.558	12900.3	19309	nan	111.558
454	42	18977	18991	-1	11508.5	11508.5	1161.87	-3069.79	8550.18	15287.4	nan	3069.79
421	302	19000	19016	-1	11748.3	11748.3	6224.58	-5944.63	2802.38	5618.28	nan	5944.63
42	384	19028	19050	-1	18410.4	18410.4	nan	2005.65	17496.5	13676.6	2223.24	-2005.65

## Sheet: trophallaxis_table_colonyC
ant1	ant2	initial_time	final_time	group_interaction	ant1_had_before_measurement	ant1_had_before_estimation	ant1_had_before_sum_of_events	ant1_gave	ant2_had_before_measurement	ant2_had_before_estimation	ant2_had_before_sum_of_events	ant2_gave
302	139	2099	2157	-1	236046	236046	236046	-175408	299.486	0	0	175408
302	82	2165	2179	-1	84702.5	84702.5	60638.4	-50755.5	1130.84	0	0	50755.5
139	82	2203	2215	-1	175779	175779	175408	-3333.53	57080.8	52032.7	50755.5	3333.53
82	40	2282	2287	-1	56120.3	56120.3	54089	-7994.26	462.428	0	0	7994.26
95	102	2303	2329	-1	311679	311679	311679	-105074	575.518	0	0	105074
102	524	2336	2347	-1	105636	105636	105074	-0.261018	221636	0	0	0.261018
82	445	2339	2349	-1	70075.9	70075.9	46094.7	-0.660425	25275.8	0	0	0.660425
95	42	2347	2367	-1	216611	216611	206605	nan	226.936	0	0	nan
302	98	2349	2385	-1	190745	190745	190745	-70079.4	1209.18	0	0	70079.4
291	102	2383	2416	1	235025	250134	250134	-39969.6	77558.1	85355.7	105074	39969.6
365	82	2403	2425	-1	317000	317000	317000	-54923	73153.9	62323.9	46094.1	54923
291	139	2418	2425	1	311581	250134	250134	-9826.52	190674	178206	172075	9826.52
291	524	2429	2467	-1	206995	206995	240307	-369.87	14301.1	4118.86	0.261018	369.87
365	225	2431	2445	-1	255135	255135	262077	-19818.7	1217.42	0	0	19818.7
42	169	2439	2445	-1	37849.6	37849.6	nan	-0.844647	816.283	0	0	0.844647
365	102	2455	2485	2	196193	255135	242258	-34782.2	153829	166063	145043	34782.2
98	220	2457	2476	-1	71997.2	71997.2	70079.4	-37316.4	723.948	0	0	37316.4
365	111	2461	2493	2	299546	255135	207476	-46368.5	1224.69	0	0	46368.5
102	111	2461	2485	2	234866	166063	179825	0	1224.69	0	46368.5	0
173	153	2470	2500	-1	2106.93	0	0	0	1262.11	0	0	0
95	82	2473	2493	-1	296243	296243	296243	7982.13	124610	117242	101017	-7982.13
524	26	2491	2513	-1	nan	4488.73	370.131	-63188.7	218.733	0	0	63188.7
82	229	2500	2557	-1	109644	109644	93035	-68022.9	615.16	0	0	68022.9
365	220	2503	2520	4	135612	159177	161108	-34003.4	20101.4	32211.2	37316.4	34003.4
95	42	2509	2528	-1	305750	305750	304226	-17603.2	42811.2	36356.4	nan	17603.2
111	164	2511	2517	-1	40665.2	40665.2	46368.5	-285.076	316.994	0	0	285.076
45	365	2514	2557	4	1226.97	0	0	76648.3	111185	159177	127104	-76648.3
524	225	2521	2525	-1	nan	nan	-62818.5	-1.02679	5319.54	20926	19818.7	1.02679
111	365	2528	2537	4	22685	68532.3	46083.4	0	36803.5	159177	50455.9	0
302	685	2529	2537	-1	217142	217142	217142	-1.14523	nan	0	0	1.14523
365	524	2549	2569	4	120067	159177	50455.9	-34877	nan	0	-62819.6	34877
95	429	2553	2565	-1	304626	304626	286622	nan	340.813	0	0	nan
102	98	2567	2599	-1	181058	181058	179825	-3895.05	23100.8	32671.8	32763	3895.05
302	139	2567	2621	-1	225232	225232	217141	-35894.4	153277	189918	181901	35894.4
95	42	2575	2583	-1	281728	281728	nan	-148.7	63603.4	54013.8	nan	148.7
445	164	2583	2589	-1	13670.8	13670.8	0.660425	nan	542.209	558.585	285.076	nan
229	524	2605	2609	-1	68483.1	68483.1	68022.9	915.496	107243	38847.2	-27942.6	-915.496
291	524	2621	2629	-1	291279	291279	291279	5610.31	nan	37931.7	-28858.1	-5610.31
302	102	2628	2645	-1	170904	170904	181247	-31252.9	163240	179652	175930	31252.9
291	111	2633	2639	-1	296898	296898	296889	15462.5	74441.9	64770.9	46083.4	-15462.5
291	524	2645	2653	-1	304148	304148	312352	-20811.2	nan	32321.4	-34468.4	20811.2
302	484	2649	2681	-1	151574	151574	149994	-2.25516	nan	0	0	2.25516
291	529	2671	2681	-1	283304	283304	291540	-12443.7	250.315	0	0	12443.7
95	229	2674	2701	-1	258421	258421	258421	-42228.4	98502.5	69434.3	68938.3	42228.4
220	26	2675	2681	-1	81468	81468	71319.8	-9493.17	88835	64120.9	63188.7	9493.17
82	111	2679	2691	-1	34297.4	34297.4	25012.1	10697.2	60111.8	49283.9	30620.9	-10697.2
524	325	2684	2699	-1	nan	53132.6	-13657.2	-76225.8	176.448	0	0	76225.8
302	291	2697	2701	-1	143569	143569	149992	-11989.2	247287	263184	279097	11989.2
95	484	2711	2717	-1	231025	231025	216192	0	nan	2.25516	2.25516	0
291	179	2711	2719	-1	259831	259831	291086	-1	nan	0	0	1
45	102	2713	2719	-1	83510.1	83510.1	76648.3	-8120.79	115137	212546	207183	8120.79
291	66	2721	2757	-1	259468	259468	291085	-72232.4	957.758	0	0	72232.4
524	529	2725	2731	5	112379	32366.2	-89883.1	9580.3	40420.1	12521.3	12443.7	-9580.3
95	39	2727	2731	-1	215180	215180	216192	nan	721.697	0	0	nan
302	40	2733	2821	-1	131478	131478	138003	nan	9196.62	8366.74	7994.26	nan
82	325	2743	2787	-1	45550.3	45550.3	35709.3	-6310.21	65411.2	76991.1	76225.8	6310.21
291	225	2765	2781	-1	201919	201919	218853	-16859.2	16938.4	19190.7	19819.7	16859.2
229	98	2768	2775	-1	112409	112409	111167	-2729.4	31496.2	57934.4	36658.1	2729.4
102	169	2785	2795	-1	198676	198676	215304	7122.22	nan	0.844647	0.844647	-7122.22
291	164	2787	2843	6	183119	177087	201993	-95921.6	197.739	143.558	nan	95921.6
365	229	2789	2799	-1	263489	263489	263489	36245.7	157484	100520	108437	-36245.7
95	429	2820	2825	-1	277230	277230	277230	11787.3	10733.5	16205.8	nan	-11787.3
291	524	2823	2845	6	199745	177087	106072	-14701.8	161758	41303.4	-80302.8	14701.8
225	111	2829	2839	-1	36040.4	36040.4	36678.9	-1692.14	75469.1	57957.9	19923.7	1692.14
429	685	2835	2841	-1	4330.8	4330.8	nan	1872.37	13872.2	10293.3	1.14523	-1872.37
66	484	2845	2855	-1	72992	72992	72232.4	-4827.82	nan	2.25516	2.25516	4827.82
365	173	2847	2853	-1	300292	300292	299735	-691.602	667.077	1679.69	0	691.602
40	229	2853	2871	-1	109542	109542	nan	5124.66	116205	108086	72191.7	-5124.66
220	325	2855	2865	-1	65670.7	65670.7	61826.7	-2807.59	106559	78270.3	82536.1	2807.59
685	26	2857	2873	-1	8735.79	8735.79	-1871.23	-1.11244	65552.8	63675.9	72681.8	1.11244
102	1165	2863	2871	-1	205798	205798	222426	nan	1180.81	0	0	nan
95	265	2863	2907	-1	286737	286737	289017	-0.66042	936.162	0	0	0.66042
45	685	2877	2885	-1	72595.4	72595.4	68527.5	-1218.38	nan	8734.67	-1872.34	1218.38
139	365	2895	2937	7	108639	225791	217795	0	118031	262473	299043	0
26	42	2907	2925	-1	56300.4	56300.4	72682.9	-2923.09	68859.9	53736	nan	2923.09
111	164	2909	2917	-1	57327.1	57327.1	21615.8	-12335.3	107952	93142.8	nan	12335.3
95	139	2915	2921	7	145565	188704	289016	0	168748	225791	217795	0
229	265	2919	2923	-1	97277.2	97277.2	67067	-1585.26	nan	0.66042	0.66042	1585.26
111	139	2927	2931	7	40928.5	44789.2	9280.55	-2914.92	154202	225791	217795	2914.92
45	169	2951	2985	8	101312	71377	67309.1	2842.9	nan	-7121.38	-7121.38	nan
229	95	2965	2971	-1	95691.9	95691.9	65481.8	9648.72	143754	203936	289016	-9648.72
524	325	2969	3079	-1	48183.8	48183.8	-65600.9	-103968	17791	77160.9	85343.6	103968
164	445	2979	2985	-1	79467.4	79467.4	nan	-21272.3	14287.8	13868.9	nan	21272.3
95	26	2983	3027	-1	192589	192589	279368	-96734	48821.9	53130	69759.8	96734
139	484	2993	2997	-1	259976	259976	220710	-15289.5	21270.8	45463.9	4830.07	15289.5
445	102	3007	3011	-1	35471.4	35471.4	nan	-0.937151	142255	201862	nan	0.937151
40	265	3007	3021	-1	114036	114036	nan	-165.458	85371.7	72778.3	1585.92	165.458
42	302	3015	3027	9	43638.7	48900.6	nan	5340.78	175082	192448	192448	-5340.78
365	302	3019	3027	9	182209	265521	299043	0	175082	192448	192448	0
170	142	3019	3031	-1	12391.9	0	0	0	6836.52	0	0	0
179	66	3021	3025	10	nan	1	1	nan	255374	68164.2	67404.5	4323.13
521	66	3035	3045	10	3805.84	0	0	nan	255374	68164.2	71727.7	0
45	365	3049	3063	-1	74219.9	74219.9	70152	-7787.05	113259	251861	299043	7787.05
302	225	3051	3127	-1	184614	184614	192448	-20446.4	27487.7	33144.8	34986.8	20446.4
521	66	3055	3059	-1	nan	nan	nan	-2909.62	102322	85456.7	71727.7	2909.62
365	40	3072	3093	-1	274666	274666	306830	-3118.33	158726	108923	nan	3118.33
291	111	3103	3113	-1	272791	272791	272791	-11260.4	49301.7	42896.7	6365.63	11260.4
365	484	3109	3115	-1	235718	235718	303712	-8491.86	23831.4	47606.3	20119.6	8491.86
26	524	3119	3125	-1	150958	150958	166494	0	nan	nan	-169569	0
164	291	3129	3171	-1	76133.6	76133.6	nan	30012	181931	242340	261530	-30012
685	169	3131	3137	-1	9116	9116	-653.958	0	nan	nan	nan	0
26	160	3163	3167	-1	162193	162193	166494	-0.987874	316922	0	0	0.987874
325	220	3169	3177	-1	181129	181129	189312	4180.25	43561.5	59305.5	59019.1	-4180.25
102	26	3175	3281	-1	198676	198676	nan	nan	136824	162416	166493	nan
445	95	3181	3188	-1	14648.2	14648.2	nan	-1997.84	144105	223051	223051	1997.84
220	291	3182	3247	11	24098.9	56238.5	54838.8	150897	169069	232008	231518	-150897
45	153	3191	3365	-1	66554.2	66554.2	62365	-52339.4	nan	0	0	52339.4
98	169	3199	3205	-1	273038	273038	273038	-76363.2	3541.01	2256.56	nan	76363.2
524	291	3205	3247	11	122161	24057.2	-169569	0	339309	232008	80621.5	0
98	111	3207	3215	-1	nan	196675	196675	-23585.3	82746.4	49228.7	17626.1	23585.3
95	325	3217	3255	-1	240838	240838	225049	-12038.2	170713	189053	193492	12038.2
98	225	3221	3233	-1	nan	173089	173089	-61.6074	69054.7	53495.8	55433.1	61.6074
98	229	3239	3265	-1	nan	173028	173028	-3891.09	190861	103762	75130.5	3891.09
291	429	3257	3273	-1	78393.3	78393.3	80621.5	-11436.7	8505.45	14484.9	nan	11436.7
95	42	3259	3269	-1	198109	198109	213011	-3932.16	62611.8	53171.7	nan	3932.16
325	365	3265	3281	-1	197204	197204	205530	11526.9	241694	241024	295220	-11526.9
229	98	3271	3293	-1	107653	107653	79021.6	16500.8	nan	169137	169137	-16500.8
365	98	3297	3303	-1	244411	244411	283693	-1.32543	nan	152636	152636	1.32543
95	325	3311	3315	-1	193713	193713	209079	24748.9	211602	234336	217057	-24748.9
365	229	3313	3323	-1	214494	214494	283692	-10.0499	194512	124154	95522.3	10.0499
98	524	3335	3389	-1	222672	222672	152637	-12559	44004.2	8665.78	-169569	12559
302	102	3345	3350	-1	208116	208116	208116	-4685.75	127050	139823	nan	4685.75
95	484	3345	3355	-1	219269	219269	233828	-7457.58	25433.2	56108.3	28611.4	7457.58
229	40	3350	3367	-1	117381	117381	95532.4	12.4999	103762	111556	nan	-12.4999
95	220	3369	3375	-1	197802	197802	226370	-3037.83	152722	230256	205735	3037.83
40	302	3373	3393	-1	nan	111544	nan	-6639.31	159433	175247	203430	6639.31
45	225	3375	3381	-1	14214.5	14214.5	10025.5	6512.72	26479.5	53557.4	55494.7	-6512.72
66	365	3375	3379	-1	88366.4	88366.4	74637.3	-4526.08	122851	193045	283682	4526.08
139	203	3383	3443	-1	244255	244255	205421	-71304.8	471.629	0	0	71304.8
302	169	3427	3433	-1	181889	181889	210070	35703.5	79261.2	78619.7	nan	-35703.5
302	405	3439	3488	12	213736	213736	245773	-23466.8	556.906	0	0	23466.8
39	484	3454	3459	-1	134.067	134.067	nan	-16733.3	9889.46	41088.9	36069	16733.3
365	524	3487	3517	-1	250620	250620	288208	-49156.5	nan	21224.8	-157010	49156.5
98	484	3491	3507	-1	233143	233143	233143	-7284.85	33983.9	57822.2	52802.3	7284.85
302	291	3492	3497	12	332682	213736	222306	-7873.74	449850	307592	307592	7873.74
291	173	3509	3521	-1	323542	323542	315466	-44190.3	756.02	2371.29	691.602	44190.3
98	102	3513	3525	-1	225853	225853	225858	7344.01	204381	144509	nan	-7344.01
302	164	3523	3563	-1	186572	186572	214433	-32636.7	133692	106818	nan	32636.7
111	220	3525	3541	-1	46973.5	46973.5	46973.5	-12744.1	118281	231181	208773	12744.1
102	98	3533	3537	-1	151631	151631	nan	-4123.46	168593	238444	233202	4123.46
1125	529	3533	3537	-1	5342	0	0	-2341.31	8185	2297.9	2863.42	2341.31
484	95	3539	3551	13	23500	52996.2	60087.1	14164.9	262000	267825	267825	-14164.9
291	229	3545	3561	-1	283666	283666	271275	-4733.58	147724	117453	95544.9	4733.58
203	325	3547	3555	-1	71806.3	71806.3	71304.8	-1.13206	238402	217355	192308	1.13206
95	45	3554	3565	-1	249834	249834	253660	-3390.43	42381.8	21047.6	16538.2	3390.43
98	111	3554	3575	-1	284967	284967	237325	-14943.4	86656.4	51554.9	34229.4	14943.4
291	82	3567	3611	14	405316	277141	266542	-13406.8	26813.4	19457	29399.1	13406.8
325	164	3571	3583	-1	215091	215091	192309	-2080.86	167091	100423	nan	2080.86
229	203	3571	3597	-1	112553	112553	100278	-6052.76	nan	71805.2	71303.6	6052.76
405	524	3573	3583	-1	23877.8	23877.8	23466.8	0	57580.2	33410.2	-107853	0
95	180	3575	3591	-1	253003	253003	250270	-24113	2870.43	0	0	24113
484	521	3579	3591	-1	64948.5	64948.5	74252	nan	150768	57509.6	nan	nan
365	325	3593	3625	-1	201399	201399	239052	-17794.2	212914	213506	190228	17794.2
265	291	3597	3605	14	112485	65804.3	1751.38	0	345223	277141	253135	0
95	164	3607	3617	-1	238998	238998	226157	7957.66	157015	104505	nan	-7957.66
45	203	3625	3713	-1	24438.8	24438.8	19928.7	-24906.9	25281.5	61835.6	77356.4	24906.9
95	524	3637	3651	-1	247483	247483	234115	-6028.69	164962	42121.4	-107853	6028.69
365	685	3642	3653	-1	179837	179837	221257	-16966	3855.25	3910.95	-653.958	16966
40	111	3650	3659	-1	115120	115120	nan	-5789.64	60968.7	62058.3	49172.9	5789.64
95	521	3679	3683	-1	241452	241452	228086	922.603	1703.66	1433.63	nan	-922.603
484	26	3683	3695	-1	76066.4	76066.4	nan	-9859.68	501998	247629	nan	9859.68
95	139	3694	3703	-1	246358	246358	229009	-9150.83	178891	184642	184642	9150.83
291	102	3697	3797	15	314644	278953	278953	-101744	160900	147508	nan	101744
26	95	3711	3725	-1	262758	262758	nan	-18918.8	263203	241861	219858	18918.8
139	325	3719	3737	-1	197725	197725	193793	-13858.2	212075	227543	208023	13858.2
302	229	3721	3739	-1	153447	153447	181796	3380.69	125857	106500	94225.7	-3380.69
291	45	3725	3795	15	262104	278953	278953	-62006.7	254.865	151.943	-4978.21	62006.7
95	39	3737	3741	-1	252287	252287	238777	0	nan	nan	nan	0
95	40	3775	3806	-1	245132	245132	238777	8404.78	159366	120775	nan	-8404.78
98	203	3788	3833	-1	231950	231950	222382	-14245.7	99433.5	93150.8	102263	14245.7
26	325	3813	3839	-1	242511	242511	nan	-941.548	239174	243392	221881	941.548
291	529	3815	3820	-1	111473	111473	216947	-0.280746	12832.9	3975.36	5204.73	0.280746
225	42	3815	3820	-1	48485.1	48485.1	48982	-7181.45	67511.5	57078.2	nan	7181.45
95	102	3827	3838	-1	253923	253923	247181	-10297.9	232763	213389	nan	10297.9
40	45	3839	3857	-1	128755	128755	nan	-4602.38	114423	74981.4	57028.5	4602.38
524	82	3845	3905	16	124107	41815	-101825	nan	35915	44588.5	42805.9	36586.4
95	1152	3847	3853	-1	244314	244314	236883	-1.67408	10142.6	0	0	1.67408
98	429	3865	3919	-1	231950	231950	208136	-32260.8	22267.2	25929.3	nan	32260.8
95	225	3869	3885	-1	244621	244621	236882	-31394.4	40572.5	40753.3	41800.6	31394.4
170	142	3871	3881	-1	27992.1	27992.1	0	-995.714	9799.91	3641	0	995.714
111	164	3912	3925	-1	67956.6	67956.6	54962.5	-8376.06	129636	111853	nan	8376.06
72	203	3935	3943	-1	16400	0	0	nan	89450	111068	116509	nan
98	153	3935	3965	-1	196163	196163	175875	0	100746	88372.7	52339.4	0
26	40	3942	3955	-1	232611	232611	nan	-5478.06	178991	124649	nan	5478.06
325	220	3947	3959	-1	234336	234336	222822	-1068.73	184525	251216	221517	1068.73
26	1165	3959	4023	-1	221153	221153	nan	-87637.9	5081.61	2608.04	nan	87637.9
203	1125	3971	3975	-1	119971	119971	nan	0	317.87	256	-2341.31	0
291	98	3977	3991	-1	229108	229108	229108	-23757.4	129145	188873	175875	23757.4
529	220	3991	4005	-1	2200.49	2200.49	5205.01	-1.5412	42617.2	233955	222586	1.5412
164	82	4001	4049	-1	108587	108587	nan	-44120.4	57423.3	81174.9	79392.3	44120.4
529	365	4013	4018	-1	nan	2198.94	5203.47	-5869.34	44357.8	178369	178369	5869.34
139	291	4018	4023	-1	190973	190973	179935	-3618.21	271582	233277	205351	3618.21
529	95	4027	4031	-1	1932.09	1932.09	-665.869	244.649	58339	212420	205487	-244.649
365	220	4031	4041	-1	184239	184239	184238	-39380.7	157710	215306	222588	39380.7
291	66	4037	4043	-1	241524	241524	208969	-2001.25	105763	83840.3	70111.2	2001.25
98	142	4039	4043	-1	236456	236456	199633	-1	3522.98	2658	995.714	1
95	302	4047	4052	-1	183082	183082	205243	-350.21	190136	158386	185177	350.21
291	329	4060	4064	17	269665	239077	206967	-67248.5	1711.22	0	0	67248.5
302	160	4065	4167	-1	154128	154128	185527	0	87146.5	101099	0.987874	0
429	1165	4065	4085	-1	58186.5	58186.5	nan	-15291	205273	75934.6	nan	15291
291	113	4068	4095	17	407151	239077	139719	-41094.8	252471	0	0	nan
365	82	4097	4197	-1	170579	170579	144858	-32152.1	150372	128110	123513	32152.1
529	225	4109	4119	-1	2179.43	2179.43	-421.22	868.905	16844.7	61607.4	73194.9	-868.905
102	111	4109	4123	-1	225853	225853	nan	3356.9	69930.2	58841.1	46586.4	-3356.9
111	1152	4141	4145	-1	58778	58778	43229.5	-12711.3	231.832	492.178	1.67408	12711.3
173	153	4144	4181	-1	46561.6	46561.6	44881.9	0	196423	80338.8	52339.4	0
111	229	4157	4167	-1	46066.7	46066.7	30518.2	8386.8	119859	109527	90845	-8386.8
685	524	4165	4177	-1	19228.3	19228.3	19228.3	9642.46	nan	nan	nan	-9642.46
302	524	4185	4209	-1	102185	102185	185527	0	56967.9	17462.1	nan	0
229	113	4189	4249	-1	117453	117453	82458.2	0	nan	nan	nan	0
1165	160	4193	4233	-1	87924.3	87924.3	nan	-39599.9	44841.4	77587.6	0.987874	39599.9
164	220	4223	4229	-1	88312.2	88312.2	nan	490.522	118385	268170	261968	-490.522
82	1125	4231	4235	-1	157733	157733	155665	-16.2675	462.428	480.8	-2341.31	16.2675
325	95	4239	4251	-1	233203	233203	221754	-1391.51	291731	263430	263430	1391.51
40	365	4245	4263	-1	123952	123952	nan	11055.3	94048.3	137051	112705	-11055.3
1125	153	4259	4297	-1	nan	497.068	-2325.04	0	nan	80338.8	52339.4	0
42	429	4259	4275	-1	52867.9	52867.9	nan	37.4136	23907.7	42505.5	nan	-37.4136
291	1165	4263	4305	-1	330430	330430	330430	-56605	77052	48541.1	nan	56605
102	45	4283	4289	-1	234288	234288	nan	-9218.55	152756	82748.6	61630.8	9218.55
102	95	4295	4321	-1	211984	211984	nan	28517.2	240848	262714	264821	-28517.2
291	153	4311	4315	-1	272247	272247	273825	0	nan	80338.8	52339.4	0
139	524	4313	4327	-1	188863	188863	176317	nan	123446	30539.1	nan	nan
95	45	4329	4337	-1	234092	234092	236304	nan	159980	79448.8	70849.4	nan
42	82	4349	4373	-1	53423.4	53423.4	nan	-4576.97	136901	151674	155649	4576.97
95	148	4359	4373	-1	259443	259443	nan	-1	6946.08	0	0	1
524	21	4361	4365	-1	767.392	767.392	nan	-0.480514	1675.21	0	0	0.480514
524	170	4375	4381	-1	41110.3	41110.3	nan	-17979.5	2618.01	26996.2	-995.714	17979.5
45	113	4383	4397	-1	68991	68991	nan	16803.2	nan	0	nan	-16803.2
225	524	4389	4395	-1	46369.9	46369.9	72326	-0.261018	nan	23130.7	nan	0.261018
325	40	4391	4399	-1	230939	230939	220362	-225.186	197317	135030	nan	225.186
82	42	4397	4407	-1	167255	167255	160225	-6441.28	57957.4	52312.3	nan	6441.28
524	521	4405	4411	-1	nan	23131	nan	-0.860213	665.595	2193.54	nan	0.860213
325	220	4443	4447	-1	230713	230713	220137	4250.41	185657	252757	261478	-4250.41
291	164	4447	4501	-1	271341	271341	273825	-39393	118451	88924.5	nan	39393
229	160	4449	4555	-1	68821.8	68821.8	82458.2	-81005.7	90792	124472	39600.9	81005.7
325	220	4477	4500	-1	233317	233317	224387	-4831.16	174110	237037	257227	4831.16
291	524	4503	4507	-1	205273	205273	234432	-0.261018	nan	23130.1	nan	0.261018
291	164	4509	4536	-1	183703	183703	234432	35245	150352	112874	nan	-35245
325	42	4513	4658	-1	228109	228109	219556	-64296.3	76753.4	58857.8	nan	64296.3
95	302	4525	4587	-1	255559	255559	nan	-28165.2	131868	109848	185527	28165.2
1165	148	4527	4539	-1	104596	104596	nan	-4287.54	2249.49	3940	1	4287.54
82	524	4536	4631	-1	168313	168313	153784	43278.7	nan	23130.4	nan	-43278.7
1165	26	4555	4587	-1	101912	101912	nan	-23459.8	68455.3	133381	nan	23459.8
229	173	4561	4621	-1	nan	nan	1452.55	-2.84259	13755.7	54265.1	44881.9	2.84259
139	98	4592	4645	-1	205955	205955	nan	-5494.99	157210	197489	199632	5494.99
484	529	4603	4613	-1	85921.4	85921.4	nan	-9100.77	24491	3048.9	447.686	9100.77
26	365	4613	4629	-1	157299	157299	nan	21503.1	214923	218107	218107	-21503.1
66	429	4613	4631	-1	67704.4	67704.4	72112.5	-14666.7	15015.1	32257.2	nan	14666.7
291	111	4629	4661	-1	230195	230195	269677	-7646.54	75674.5	65843.3	38905	7646.54
229	21	4631	4635	-1	4244.17	4244.17	1449.71	-17639.4	314.457	209.696	0.480514	17639.4
365	405	4643	4711	-1	190110	190110	196604	-38455.1	64619.2	25749.1	23466.8	38455.1
66	113	4647	4663	-1	50692.1	50692.1	57445.7	0	87647.9	122000	nan	0
302	95	4659	4671	-1	125346	125346	213692	14.879	188190	225914	nan	-14.879
220	173	4661	4667	-1	231026	231026	262059	-2957.8	9068.44	16725.8	44884.7	2957.8
111	325	4679	4855	-1	58849	58849	46551.6	-89545.6	96202.2	138111	155260	89545.6
66	160	4687	4697	-1	57445.3	57445.3	57445.7	7840.42	149433	205478	120607	-7840.42
160	521	4715	4721	-1	197180	197180	112766	-392.537	1802.87	1569.89	nan	392.537
66	445	4721	4819	-1	61554.7	61554.7	65286.2	-70005	17960.6	16510.6	nan	70005
82	98	4725	4741	-1	211593	211593	197063	579.066	131765	181583	205127	-579.066
139	524	4731	4739	-1	198358	198358	nan	16248.3	nan	nan	nan	-16248.3
113	180	4749	4827	-1	nan	122000	nan	0	31467	26486.9	24113	0
365	1165	4751	4761	-1	124181	124181	158149	-15146.4	169338	85640.5	nan	15146.4
98	524	4759	4777	-1	172305	172305	204548	0	nan	0	nan	0
82	484	4763	4773	-1	212555	212555	197642	-29558.3	31931.4	74871.2	nan	29558.3
82	524	4789	4799	-1	210920	210920	168084	0	133689	36281.4	nan	0
42	302	4819	4827	-1	113288	113288	nan	-13840.1	128307	125857	213707	13840.1
220	524	4829	4855	-1	231797	231797	259101	0	325194	55074.7	nan	0
164	291	4861	4903	-1	111785	111785	nan	25367.4	255139	339855	339855	-25367.4
325	111	4861	4874	-1	227656	227656	244806	0	nan	nan	-42994	0
302	82	4869	4875	-1	146294	146294	227547	-16.707	189893	214479	168084	16.707
229	365	4871	4883	-1	7047.19	7047.19	-16189.7	-501.128	71055.6	111323	143002	501.128
45	26	4883	4915	-1	85794.5	85794.5	nan	-1953.08	77062.8	168868	nan	1953.08
429	302	4887	4927	-1	46765.3	46765.3	nan	33795.3	259293	143058	227530	-33795.3
40	405	4905	4931	-1	129375	129375	nan	-2396.26	109930	63833	61921.9	2396.26
291	98	4927	4997	-1	315748	315748	314488	-19563.1	141380	206767	204548	19563.1
325	484	4945	4951	-1	232071	232071	244806	-3763.24	53568.9	106714	nan	3763.24
405	302	4949	4955	-1	nan	66229.3	64318.2	0.946491	60819.1	115128	193735	-0.946491
329	66	4958	4999	-1	68010.8	68010.8	67248.5	nan	nan	nan	-4718.86	nan
325	203	4959	4967	-1	228222	228222	241042	-1009.91	97730.4	107194	nan	1009.91
42	225	4987	4995	-1	109903	109903	nan	9106.78	65177.6	77091.5	72325.8	-9106.78
524	529	4989	4993	-1	nan	nan	nan	-8.98387	2499.5	2688.42	9548.45	8.98387
291	139	5001	5011	-1	274422	274422	294925	-3761.33	184338	214607	nan	3761.33
405	329	5013	5021	-1	67116.9	67116.9	64319.1	0	nan	nan	nan	0
291	1152	5017	5039	-1	277503	277503	291164	-14162.5	112651	208088	12713	14162.5
429	225	5017	5029	-1	80643.1	80643.1	nan	-291.483	93252.7	62038.7	63219	291.483
229	203	5019	5023	-1	7493.94	7493.94	-16690.8	-251.479	41706.7	71868.4	nan	251.479
229	39	5033	5043	-1	7242.47	7242.47	-16942.3	-3933.78	3438.71	2590.26	nan	3933.78
291	102	5045	5059	-1	263003	263003	277001	-0.937151	226570	234288	nan	0.937151
524	82	5051	5065	-1	32627.2	32627.2	nan	-0.961788	53691.3	197840	168100	0.961788
170	179	5061	5089	-1	44975.7	44975.7	16983.8	0	nan	nan	nan	0
82	229	5073	5085	-1	194281	194281	168101	566.063	9560.17	7162.48	-20876.1	-566.063
95	164	5077	5087	-1	222234	222234	nan	-11440.2	219780	146280	nan	11440.2
365	225	5089	5107	-1	229735	229735	229735	nan	13659.9	12424.2	63510.5	nan
291	220	5099	5115	-1	nan	263002	277000	10474.8	157512	267861	259101	-10474.8
524	265	5107	5173	-1	nan	32626.2	nan	-40721.5	23736.9	60058.6	1751.38	40721.5
365	484	5109	5115	-1	nan	nan	nan	-2.25516	37367.2	74645.7	nan	2.25516
203	484	5141	5151	-1	101619	101619	nan	-33211.2	nan	74647.9	nan	33211.2
365	160	5155	5159	-1	231428	231428	nan	-8750.32	211446	185029	112374	8750.32
95	26	5155	5183	-1	196167	196167	nan	-16522.2	172349	187557	nan	16522.2
291	302	5165	5269	-1	267897	267897	287475	-66800	108301	101759	193734	66800
225	45	5169	5181	-1	15052.8	15052.8	nan	-0.50766	172501	85286.9	nan	0.50766
365	66	5185	5189	-1	222623	222623	nan	9933.69	nan	0	nan	-9933.69
95	26	5199	5217	-1	170713	170713	nan	8564.47	187069	203576	nan	-8564.47
164	169	5203	5221	-1	146484	146484	nan	-2518.11	9123.78	11326.7	nan	2518.11
164	102	5227	5233	-1	139204	139204	nan	3420.35	163970	225853	nan	-3420.35
524	42	5237	5243	-1	nan	nan	nan	-1649.41	35759.4	118931	nan	1649.41
329	169	5239	5245	-1	nan	0	nan	141.674	nan	13844.8	nan	-141.674
265	225	5253	5387	-1	100780	100780	42472.9	-60991.4	44644.4	69411.1	nan	60991.4
95	524	5253	5257	-1	180527	180527	nan	11853.1	nan	0	nan	-11853.1
82	1165	5263	5267	-1	213517	213517	168667	9533.6	170237	101056	nan	-9533.6
524	40	5267	5281	-1	nan	nan	nan	-5887.7	42650.3	126586	nan	5887.7
164	98	5271	5297	-1	144239	144239	nan	-6588.26	108383	211141	224111	6588.26
1165	429	5295	5313	-1	90093.9	90093.9	nan	-7514.18	29694.4	80272.7	nan	7514.18
329	66	5303	5325	-1	182.608	182.608	nan	0	1201.03	1894.78	nan	0
98	220	5317	5321	-1	206236	206236	230699	-3819.95	221346	257381	248626	3819.95
164	95	5319	5343	-1	137435	137435	nan	-14270.7	128046	192384	nan	14270.7
685	302	5323	5327	-1	28871.2	28871.2	28870.8	-32865.3	227213	168945	260534	32865.3
429	365	5349	5393	18	65335.2	88051.4	nan	nan	235917	232557	nan	nan
169	429	5355	5364	18	4410.5	3252.9	nan	0	65335.2	88051.4	nan	0
685	45	5364	5373	-1	34379.7	34379.7	-3994.47	8199.82	nan	85287.4	nan	-8199.82
220	82	5380	5405	-1	263546	263546	252446	-20047.1	346771	216402	178201	20047.1
291	229	5391	5403	-1	225664	225664	225664	644.911	9715.33	7724.53	-21442.1	-644.911
365	405	5405	5441	-1	nan	nan	nan	-0.449845	169902	67701.7	64319.1	0.449845
325	95	5407	5421	-1	226411	226411	240032	11157.7	223807	202096	nan	-11157.7
39	179	5407	5461	-1	17786.9	17786.9	nan	-1	nan	0	nan	1
1152	66	5421	5427	-1	19352.3	19352.3	26875.5	-3800.15	3676.27	1577.66	nan	3800.15
291	95	5431	5443	-1	227386	227386	226309	17708.7	179897	202913	nan	-17708.7
325	139	5441	5500	-1	238864	238864	251190	-29718.7	237732	221571	nan	29718.7
291	203	5447	5455	-1	247415	247415	244018	-16404.8	49927	68404.1	nan	16404.8
95	445	5451	5461	-1	217327	217327	nan	-8648.17	133913	86515.6	nan	8648.17
405	42	5455	5551	-1	nan	67702.1	64319.6	-25001.5	62483.5	120580	nan	25001.5
169	529	5467	5498	-1	3589.75	3589.75	nan	129.485	8115.37	2697.41	9557.44	-129.485
45	102	5477	5680	-1	74219.9	74219.9	nan	-0.937151	121838	224916	nan	0.937151
685	98	5479	5487	-1	42579.5	42579.5	4205.35	-17401.1	175449	203055	226879	17401.1
429	302	5521	5541	-1	117453	117453	nan	-122.483	366251	202070	293399	122.483
82	325	5521	5539	-1	224866	224866	198248	-13183.8	172930	203544	221471	13183.8
529	229	5535	5539	-1	nan	2567.92	9427.95	2382.23	3256.65	8358.63	-22087.1	-2382.23
225	265	5543	5555	-1	130402	130402	nan	-24642.7	nan	39788.7	-18518.5	24642.7
98	229	5545	5549	-1	236059	236059	244280	-1312.88	10971.9	5964.89	-24469.3	1312.88
1165	82	5549	5555	-1	87695.9	87695.9	nan	-12925.1	118469	199571	185064	12925.1
405	429	5553	5761	-1	nan	42700.6	39318	-131576	32726.2	112283	nan	131576
98	265	5559	5577	-1	153750	153750	242967	0	nan	64431.5	6124.22	0
139	40	5571	5579	-1	235920	235920	nan	7342.36	180422	132473	nan	-7342.36
170	142	5585	5591	-1	40965.3	40965.3	16983.8	916.055	6701.95	2490	996.714	-916.055
139	164	5585	5589	-1	242040	242040	nan	-10318.9	184642	119065	nan	10318.9
524	325	5591	5595	-1	11248.6	11248.6	nan	-2438.05	49227.9	213506	234655	2438.05
302	203	5593	5603	-1	182400	182400	293522	-3257.53	64291.2	93746.8	nan	3257.53
220	302	5610	5634	-1	231181	231181	232399	17973.1	290671	160600	290264	-17973.1
325	40	5615	5629	-1	215770	215770	237093	-4568.11	182261	124726	nan	4568.11
98	229	5634	5855	-1	190861	190861	242967	-135684	13386.8	7277.77	-23156.4	135684
139	685	5636	5649	-1	240773	240773	nan	-22353.2	23359.9	25355.3	-13195.7	22353.2
170	39	5647	5661	-1	43522.3	43522.3	17899.9	-3888.17	nan	17785.9	nan	3888.17
302	291	5651	5671	-1	165028	165028	272291	608.953	231789	246690	227613	-608.953
225	524	5653	5667	-1	105759	105759	nan	0	2125.46	540.306	nan	0
1152	39	5671	5675	-1	15552.2	15552.2	23075.4	-14316.5	nan	21674.1	nan	14316.5
524	445	5673	5691	-1	nan	540.306	nan	0	37586.5	95101.2	nan	0
39	16	5681	5697	-1	nan	35990.6	nan	-1	627.834	0	0	1
291	82	5699	5713	-1	245602	245602	227004	-11359.8	209532	222365	197990	11359.8
160	1152	5707	5719	-1	193623	193623	121124	nan	655.948	1111.59	8758.89	nan
66	160	5726	5731	-1	103234	103234	nan	nan	116385	160036	nan	nan
291	302	5727	5735	-1	218776	218776	215644	4224.98	184156	173033	272900	-4224.98
291	265	5747	5833	-1	224758	224758	219869	-74610.4	5376.97	3918.27	6124.22	74610.4
16	66	5747	5757	-1	nan	1	1	nan	nan	nan	nan	nan
139	405	5769	5773	-1	224947	224947	nan	0	nan	nan	-92257.5	0
405	26	5789	5798	-1	9491.73	9491.73	-92257.5	nan	82771.5	204688	nan	nan
16	220	5811	5817	-1	nan	nan	nan	-1.5412	166000	255840	250372	1.5412
365	40	5813	5851	19	183000	206592	nan	-9937.42	167600	129839	nan	9937.42
26	685	5815	5843	-1	189559	189559	nan	6327.25	47812.5	49221.8	9157.43	-6327.25
102	139	5823	5859	-1	213670	213670	nan	15788.9	196239	220938	nan	-15788.9
302	365	5823	5845	19	194646	176865	268675	10091.9	171499	206592	nan	-10091.9
302	40	5823	5845	19	194646	176865	278767	0	157066	129839	nan	0
524	95	5825	5831	-1	48705.9	48705.9	nan	-4601.39	64262.5	251674	251674	4601.39
95	220	5847	5859	-1	250243	250243	256275	-19112.5	163046	245822	250373	19112.5
265	365	5859	5887	-1	78524	78524	80734.6	8598.52	110752	189319	nan	-8598.52
302	229	5868	5889	-1	195684	195684	278767	-5441.89	168945	142961	112527	5441.89
203	98	5871	5921	-1	79244	79244	nan	-14974.4	nan	55177.8	107284	14974.4
139	445	5877	5909	-1	217983	217983	nan	-6861.32	143915	90081.9	nan	6861.32
42	39	5883	5897	-1	145582	145582	nan	-41016.9	325.194	203.326	nan	41016.9
82	95	5907	5917	-1	224866	224866	209349	2569.63	248718	264350	237163	-2569.63
95	265	5927	5991	-1	251470	251470	234593	-53766.9	155788	100648	89333.1	53766.9
529	111	5935	5941	-1	3091.01	3091.01	11810.2	1610.85	2536.82	7125.27	-42994	-1610.85
95	102	6013	6037	-1	214567	214567	180826	-2363.35	250447	229602	nan	2363.35
291	302	6013	6041	-1	309858	309858	309858	24948	185969	174736	273325	-24948
265	429	6013	6041	-1	154935	154935	143100	-125.959	104346	243859	nan	125.959
524	229	6023	6043	-1	42859.1	42859.1	nan	-0.720572	52751.6	145628	117969	0.720572
524	325	6049	6147	-1	nan	42858.4	nan	-19584.6	50376.4	218487	232525	19584.6
164	220	6063	6079	-1	134033	134033	nan	-2767.88	119677	271098	269486	2767.88
405	113	6071	6113	-1	11817.4	11817.4	nan	-5141.61	95682	212700	nan	5141.61
291	365	6109	6137	-1	345565	345565	334806	-2911.45	145277	180965	nan	2911.45
302	405	6121	6149	-1	185465	185465	248377	781.578	12636.8	6675.7	nan	-781.578
113	148	6123	6127	-1	116000	116000	nan	-1	8254	8254	4288.54	1
291	685	6157	6161	-1	345293	345293	331894	-16294.2	34012.7	42980.3	2830.18	16294.2
170	26	6173	6201	-1	39565.7	39565.7	14011.7	16675.6	495244	204688	nan	-16675.6
302	265	6183	6191	-1	188445	188445	249159	-661.39	142377	110422	142974	661.39
524	203	6193	6199	-1	nan	23273.8	nan	6122.2	13510.3	64269.3	nan	-6122.2
139	164	6197	6213	-1	220516	220516	nan	-4103.53	202368	130495	nan	4103.53
291	325	6203	6239	-1	328980	328980	315600	-18715.3	190591	238071	252110	18715.3
95	484	6215	6239	-1	219576	219576	219576	32318.9	35492	78299	nan	-32318.9
82	160	6217	6241	-1	226982	226982	211919	-1246.25	188510	193623	nan	1246.25
291	325	6245	6275	-1	306776	306776	296885	7909.69	188869	235920	270825	-7909.69
265	39	6247	6253	-1	126404	126404	143635	-0.542781	50157.6	41223.1	nan	0.542781
164	429	6251	6261	-1	135394	135394	nan	nan	101784	230894	nan	nan
265	39	6257	6263	-1	nan	126404	143635	-5352.64	nan	41223.6	nan	5352.64
98	524	6259	6263	-1	7955.21	7955.21	122258	nan	286292	56379.8	nan	nan
95	365	6269	6280	-1	253310	253310	251895	7177.35	176846	195303	nan	-7177.35
325	111	6287	6421	-1	241694	241694	262915	-46166.5	6785.54	4726.53	-44604.9	46166.5
229	82	6307	6329	-1	139070	139070	117970	-793.785	164867	220057	210673	793.785
291	524	6325	6381	-1	319011	319011	304794	-28451.4	120175	34611.4	nan	28451.4
484	153	6347	6353	-1	78389.2	78389.2	nan	-1.16265	133505	68828.6	52339.4	1.16265
484	26	6364	6371	-1	41449.8	41449.8	nan	38532	381121	188002	nan	-38532
225	169	6373	6377	-1	110893	110893	nan	-0.844647	8014.1	6592.47	nan	0.844647
302	42	6381	6463	-1	189042	189042	248497	-25920	154980	157996	nan	25920
365	484	6399	6431	-1	197561	197561	nan	-22.5516	42548.9	84996.8	nan	22.5516
66	521	6409	6419	-1	4490.16	4490.16	nan	-524.73	1512.29	1810.75	nan	524.73
160	66	6429	6437	-1	189869	189869	nan	8989.44	nan	3965.43	nan	-8989.44
365	95	6435	6439	-1	nan	197538	nan	-1.41464	291261	263736	259072	1.41464
291	164	6441	6489	-1	287563	287563	276343	-23314.9	154974	116344	nan	23314.9
82	98	6451	6455	-1	226982	226982	211467	-1.32543	14975	20636.9	nan	1.32543
153	329	6457	6499	-1	nan	68829.8	52340.6	-0.455383	88512	34668.2	nan	0.455383
82	524	6465	6479	-1	202937	202937	211465	12287.8	nan	63062.8	nan	-12287.8
111	365	6477	6515	-1	50861	50861	1561.59	11003.8	134841	193045	nan	-11003.8
82	325	6503	6519	-1	215248	215248	223753	-3639.79	159272	187468	216749	3639.79
153	179	6511	6587	-1	nan	68829.3	52340.1	-26524.2	nan	1	nan	26524.2
291	203	6515	6537	-1	294541	294541	253028	-16548.7	51368	70378.4	nan	16548.7
95	180	6517	6589	-1	249425	249425	259074	-79384.2	89864.6	73996.9	24113	79384.2
229	40	6529	6556	-1	139719	139719	117176	-4039.98	128262	137896	nan	4039.98
98	42	6544	6587	-1	15385.6	15385.6	nan	4268.73	279665	183171	nan	-4268.73
66	45	6544	6559	-1	843.432	843.432	nan	-0.50766	nan	74219	nan	0.50766
291	102	6547	6631	20	224867	283666	236479	-9056.85	169836	221542	nan	9056.85
325	220	6553	6559	-1	182261	182261	220389	13509.3	175469	238887	272254	-13509.3
66	113	6567	6601	-1	nan	842.924	nan	nan	20115.9	28000	nan	nan
40	329	6611	6637	-1	128290	128290	nan	13479.4	nan	34668.6	nan	-13479.4
229	42	6613	6658	-1	135467	135467	113136	-123.147	148438	178831	nan	123.147
685	111	6649	6661	-1	47229.1	47229.1	19124.4	770.794	90186.6	62097.8	12565.4	-770.794
26	98	6649	6655	-1	199905	199905	nan	-14.3325	15529.6	18503	nan	14.3325
164	82	6653	6663	-1	143694	143694	nan	-9496.37	149682	211593	220113	9496.37
524	484	6655	6675	-1	48497.1	48497.1	nan	-15102.5	9840.36	85019.4	nan	15102.5
72	142	6673	6677	-1	56250	56250	nan	-2.16183	1574	1574	80.6598	2.16183
98	113	6675	6699	-1	nan	18517.3	nan	0	194838	147000	nan	0
66	225	6675	6683	-1	nan	nan	nan	-1.02679	101011	144367	nan	1.02679
164	291	6687	6731	-1	135734	135734	nan	-42.1995	207717	276688	227423	42.1995
685	429	6687	6691	-1	49164.6	49164.6	19895.2	-4557.03	176365	237685	nan	4557.03
95	365	6689	6713	-1	169486	169486	179689	-7326.16	169589	187287	nan	7326.16
685	203	6725	6741	-1	50893.9	50893.9	15338.1	1333.03	80303.3	87066.6	nan	-1333.03
102	39	6737	6741	-1	232976	232976	nan	-0.542781	nan	46576.3	nan	0.542781
302	139	6745	6767	-1	nan	nan	nan	-1.0551	175843	217878	nan	1.0551
170	39	6763	6771	-1	51677.7	51677.7	30687.2	-9285.7	nan	46576.8	nan	9285.7
160	685	6767	6779	-1	198859	198859	nan	-7773.33	44987.8	52153.6	16671.2	7773.33
291	524	6791	6803	-1	273334	273334	227465	0	125973	36281.4	nan	0
98	302	6793	6797	-1	37403.5	37403.5	nan	-32135.5	107280	68923.5	nan	32135.5
685	265	6818	6831	-1	49725.7	49725.7	24444.5	8615.15	196177	113130	138282	-8615.15
102	82	6821	6835	-1	136449	136449	nan	-0.961788	215545	221211	229610	0.961788
39	16	6829	6845	-1	nan	55862.5	nan	-1	nan	0	nan	1
685	229	6845	6856	-1	58246.2	58246.2	33059.6	-9637.25	215188	135395	113013	9637.25
365	405	6857	6901	-1	167983	167983	167983	-5082.32	18683.6	7444.94	nan	5082.32
42	524	6865	6871	-1	194456	194456	nan	0	nan	36281.4	nan	0
524	26	6879	6929	-1	nan	36281.4	nan	-30703.3	44895	191339	nan	30703.3
139	302	6887	6895	-1	208909	208909	nan	5275.49	149402	120578	nan	-5275.49
429	39	6899	6907	-1	242315	242315	nan	-0.542781	nan	55861.5	nan	0.542781
160	13	6901	6913	-1	187992	187992	nan	8605.41	21881.4	0	0	-8605.41
1152	169	6911	6920	-1	12769.8	12769.8	nan	-1.18799	6870.4	3466.43	nan	1.18799
95	82	6911	6920	-1	268848	268848	268848	-375.657	224891	211593	229611	375.657
429	405	6913	7020	21	106210	160360	nan	94302.3	27140.3	11943.4	nan	nan
95	113	6929	6939	-1	254638	254638	268472	0	nan	147000	nan	0
95	16	6943	6947	-1	241861	241861	268472	15230.4	nan	1	nan	-15230.4
98	291	6943	6973	-1	9079.17	9079.17	nan	14733.9	372180	254484	227465	-14733.9
521	16	6969	7001	-1	2335.48	2335.48	nan	0	nan	nan	nan	0
225	21	6971	6993	-1	117568	117568	nan	-53947.2	38237.7	17894.3	17639.9	53947.2
164	524	6981	6989	-1	135530	135530	nan	0	nan	5578.17	nan	0
164	26	6999	7067	-1	150226	150226	nan	-25099.4	135802	222042	nan	25099.4
95	529	7015	7023	-1	257092	257092	283702	7837.72	13697.9	3761.99	13421	-7837.72
405	229	7035	7105	22	nan	38493.4	nan	-15203.4	204038	143826	122650	15203.4
291	302	7035	7045	-1	268803	268803	212731	-1054.25	170381	160089	nan	1054.25
42	148	7039	7052	-1	194717	194717	nan	745.431	6795.56	7828	4289.54	-745.431
405	66	7061	7067	22	nan	38493.4	nan	-729.607	nan	0	nan	729.607
229	66	7061	7067	22	173275	143826	137854	-660.867	nan	0	nan	0
102	42	7065	7089	-1	238973	238973	nan	20586.5	214139	198363	nan	-20586.5
82	203	7073	7109	-1	211497	211497	229986	-4424	62997.1	81330	nan	4424
365	95	7089	7121	-1	157258	157258	162901	-8119.07	293970	266190	291540	8119.07
302	524	7103	7107	-1	146465	146465	nan	-95.981	146209	44816.7	nan	95.981
225	113	7107	7112	-1	63558.4	63558.4	nan	nan	nan	147000	nan	nan
265	160	7112	7125	-1	102365	102365	129667	8909.36	131424	196587	nan	-8909.36
405	429	7112	7193	-1	4547.93	4547.93	nan	-4630.23	74224.4	254662	nan	4630.23
113	45	7115	7137	-1	nan	nan	nan	-0.50766	151000	76656.7	nan	0.50766
524	169	7135	7141	-1	nan	44912.7	nan	-155.415	855.616	2768.75	nan	155.415
484	13	7151	7281	-1	100354	100354	nan	-28860.7	1583.12	342.46	-8605.41	28860.7
325	111	7153	7166	-1	186789	186789	233898	-10082.9	90089	62752.2	11794.6	10082.9
291	113	7173	7190	-1	258290	258290	211677	22656.7	nan	0	nan	-22656.7
524	365	7173	7195	-1	nan	44757.3	nan	-13885.7	37403.8	161774	154782	13885.7
220	26	7190	7209	-1	225016	225016	258745	-6221.66	343689	248073	nan	6221.66
405	170	7203	7239	23	nan	-82.2914	nan	nan	24274	42391.8	21401.5	-403.732
524	1152	7209	7213	-1	nan	30871.6	nan	6097.81	1128.12	7235.35	nan	-6097.81
1152	40	7223	7241	-1	1697.68	1697.68	nan	-96.0793	306356	141770	nan	96.0793
229	66	7237	7261	-1	120696	120696	137193	1798.17	87513.4	87252.8	nan	-1798.17
405	160	7243	7247	-1	nan	nan	nan	-0.987874	86280.3	189474	nan	0.987874
153	142	7243	7247	-1	18393.1	18393.1	25815.9	-56310.2	1809.08	1556	82.8216	56310.2
113	529	7243	7253	-1	nan	nan	nan	-285.518	4505	1264.76	5583.31	285.518
1152	102	7247	7263	-1	1581.67	1581.67	nan	18997.6	463719	259591	nan	-18997.6
40	98	7249	7261	-1	92189	92189	nan	nan	13952.3	23870.9	nan	nan
405	160	7251	7259	-1	nan	0	nan	0	81422	178805	nan	0
291	66	7275	7285	-1	280947	280947	234333	-5347.05	nan	85454.6	nan	5347.05
98	170	7287	7313	-1	11743.3	11743.3	nan	7934.49	20676.7	41988.1	20997.8	-7934.49
26	445	7287	7291	-1	254303	254303	nan	-0.660425	164641	97742.9	nan	0.660425
220	26	7295	7327	-1	229948	229948	252523	-23694.6	323653	233612	nan	23694.6
365	203	7316	7327	-1	175660	175660	168667	-23650.4	98554.5	108399	nan	23650.4
170	40	7318	7324	-1	48986.1	48986.1	13063.3	-17.3972	429571	123642	nan	17.3972
113	142	7329	7334	-1	nan	0	nan	-1	58223	58223	56393	1
220	40	7337	7389	-1	240428	240428	228828	-31960.1	232876	117057	nan	31960.1
170	180	7339	7353	-1	46886.7	46886.7	13045.9	333.792	463753	145031	103497	-333.792
291	325	7343	7483	-1	275600	275600	228986	-40335.7	144914	181016	223815	40335.7
139	66	7363	7371	-1	214185	214185	nan	0	214.185	145.84	nan	0
685	529	7371	7425	-1	47641.4	47641.4	23422.4	-2256.02	6323.94	1550.28	5868.83	2256.02
180	484	7373	7429	24	nan	144697	103163	nan	17751	34954.9	nan	nan
429	225	7397	7403	25	192398	259293	nan	0	119104	106786	nan	0
484	153	7397	7403	24	17751	34954.9	nan	nan	9219.07	9359.3	-30494.2	6877.05
180	153	7397	7403	24	nan	144697	nan	0	9219.07	9359.3	-23617.2	3438.52
95	405	7399	7415	-1	284181	284181	299659	-3791.82	1196.42	526.499	nan	3791.82
429	113	7399	7407	25	171735	259293	nan	-5513.2	nan	-1	nan	5513.2
484	173	7432	7485	-1	nan	50454.9	nan	-2.84259	17937.5	22610	47842.5	2.84259
164	220	7433	7439	-1	141925	141925	nan	-27539.1	80964.2	183403	196868	27539.1
95	82	7439	7473	-1	272732	272732	295867	-24518	221825	208708	225562	24518
180	1152	7455	7467	-1	122052	122052	nan	6164.82	10353.3	20591.1	nan	-6164.82
164	26	7463	7489	-1	124440	124440	nan	-3325.16	171726	280779	nan	3325.16
529	39	7481	7541	-1	2591.28	2591.28	8124.85	3697.41	51648.8	99855.3	nan	-3697.41
153	13	7487	7495	-1	23113.4	23113.4	-20178.7	5239.99	69014.6	28957.9	20255.3	-5239.99
484	173	7495	7569	-1	nan	50452.1	nan	-2.84259	nan	22612.8	47845.4	2.84259
179	1125	7505	7523	-1	59250	59250	nan	-1	6282	6282	-2325.04	1
95	220	7515	7522	-1	243292	243292	271349	-3464.07	144135	217310	224407	3464.07
95	302	7533	7579	-1	239203	239203	267885	2717.7	174802	145613	nan	-2717.7
1125	148	7535	7609	-1	5702	5702	-2324.04	-12769	8531	8531	3544.11	12769
45	203	7579	7591	-1	72087.7	72087.7	nan	-2018.95	36607.4	89537.5	nan	2018.95
225	484	7583	7593	-1	111920	111920	nan	10062.5	nan	50449.2	nan	-10062.5
153	26	7591	7597	-1	34763.1	34763.1	-14938.7	-72.8365	280198	268097	nan	72.8365
102	26	7611	7621	-1	253031	253031	nan	nan	212733	252523	nan	nan
66	72	7625	7675	-1	31294.6	31294.6	nan	nan	31323.4	43600	nan	nan
40	529	7627	7637	-1	134797	134797	nan	0	17353.2	6288.71	11822.3	0
365	139	7639	7649	-1	149356	149356	145017	-3521.8	232896	217667	nan	3521.8
484	40	7645	7649	-1	nan	40386.7	nan	-1162.05	359697	123564	nan	1162.05
1125	225	7677	7687	-1	nan	nan	-15093	-1.02679	118800	121983	nan	1.02679
26	445	7685	7700	-1	263870	263870	nan	5319.28	154629	91799	nan	-5319.28
95	325	7700	7709	-1	257603	257603	270603	-5343.25	207514	229807	264151	5343.25
173	142	7700	7723	-1	28624.9	28624.9	47848.2	-3.04606	3595.88	1265	56394	3.04606
225	521	7715	7729	-1	107710	107710	nan	-122.506	126616	106075	nan	122.506
95	102	7725	7750	-1	252083	252083	265260	-8684.23	250856	229977	nan	8684.23
72	329	7735	7745	-1	nan	nan	nan	-230.059	826.8	376.51	nan	230.059
139	325	7763	7777	-1	202579	202579	nan	6481.43	203423	218260	269494	-6481.43
153	142	7763	7777	-1	24996.9	24996.9	-15011.5	-2906.58	nan	1268.05	56397	2906.58
1125	82	7769	7773	-1	nan	0	-15094.1	-3270.08	229000	220249	250080	3270.08
291	164	7777	7824	-1	304329	304329	304329	-6123.34	151349	113622	nan	6123.34
139	82	7791	7807	-1	210492	210492	nan	-190.563	245205	223520	253350	190.563
429	66	7795	7803	-1	290161	290161	nan	0	nan	nan	nan	0
95	26	7801	7827	-1	259647	259647	256575	-6205.1	247381	269210	nan	6205.1
102	173	7815	7819	-1	251156	251156	nan	-10793.5	8604.92	26100.7	47845.2	10793.5
302	139	7817	7829	-1	146550	146550	nan	-16705.1	157875	195615	nan	16705.1
291	325	7827	7843	-1	nan	298206	298206	-24452.2	170381	212826	263012	24452.2
429	484	7829	7839	-1	270096	270096	nan	564.743	11949.1	17459.4	nan	-564.743
329	142	7829	7853	-1	606.57	606.57	nan	-2078.96	171.042	375.6	59303.6	2078.96
529	291	7849	7855	-1	215.051	215.051	11822.3	-812.542	92028.5	297079	273754	812.542
26	179	7853	7857	-1	263648	263648	nan	1110.58	152849	137400	nan	-1110.58
529	220	7865	7871	-1	983.649	983.649	11009.7	550.627	38462.2	211145	227871	-550.627
102	291	7869	7901	-1	235225	235225	nan	-7788.42	317132	306686	274566	7788.42
82	302	7877	7889	-1	214094	214094	253541	620.214	184375	163240	nan	-620.214
42	95	7899	7913	-1	204874	204874	nan	-8148.24	212600	250345	250370	8148.24
291	102	7911	7925	-1	357528	357528	282355	-22779.4	221586	229133	nan	22779.4
529	39	7927	7937	-1	1534.28	1534.28	11560.3	727.62	6170.79	11930.3	nan	-727.62
291	160	7934	7939	-1	304692	304692	259575	-43.1401	178537	194611	nan	43.1401
39	98	7943	7947	-1	12348.3	12348.3	nan	3275.42	10888.2	26588.1	26588.1	-3275.42
291	139	7943	7955	-1	303967	303967	259532	-7837.82	193944	225791	nan	7837.82
42	169	7943	8040	-1	189942	189942	nan	-60288.2	3005.39	2924.17	nan	60288.2
405	225	7947	7955	-1	2799.84	2799.84	nan	181.552	47233.7	107813	nan	-181.552
111	40	7967	7975	-1	73429.1	73429.1	21877.5	-424.209	126955	124726	nan	424.209
291	164	7987	7999	-1	307682	307682	251694	-23080.4	159505	119745	nan	23080.4
139	40	8001	8043	-1	237186	237186	nan	-16050.7	152145	111711	nan	16050.7
291	203	8015	8037	-1	282760	282760	228614	-26037.3	67635.8	92666.5	nan	26037.3
685	220	8057	8061	-1	13971.8	13971.8	21166.4	43.4943	179801	241969	227321	-43.4943
179	21	8101	8117	-1	88560	88560	nan	-0.480514	117968	56685.5	71587.1	0.480514
26	113	8117	8155	-1	264760	264760	nan	458.913	6131.98	5512.2	nan	-458.913
98	220	8135	8139	-1	20676.7	20676.7	23312.6	-32716.5	167269	194500	227277	32716.5
102	225	8143	8389	-1	247970	247970	nan	-152478	82619.2	90521.9	nan	152478
42	220	8155	8165	-1	129522	129522	nan	45359	128480	228098	259994	-45359
529	220	8173	8179	-1	2354.05	2354.05	12288	-294.456	34307.1	188335	214635	294.456
302	365	8223	8233	-1	145613	145613	nan	10390.3	123899	164257	164257	-10390.3
325	164	8223	8235	-1	237279	237279	287465	-1506.26	231845	139340	nan	1506.26
291	95	8251	8283	-1	291823	291823	202577	-7557.05	226661	255661	258519	7557.05
325	164	8271	8287	-1	221883	221883	285958	-1602.49	204676	123011	nan	1602.49
98	39	8281	8292	-1	31492.1	31492.1	-9403.82	1171.46	38145.8	15621.2	nan	-1171.46
179	72	8285	8305	-1	nan	88559.5	nan	0	65700	65700	nan	0
95	445	8293	8299	-1	262714	262714	266076	nan	150268	97082.4	nan	nan
365	45	8295	8437	26	128188	141566	153867	-37085.8	142499	70767.8	nan	37085.8
160	529	8317	8339	-1	193623	193623	nan	1442.73	7646.14	2172.97	11993.5	-1442.73
98	42	8332	8341	-1	36011.8	36011.8	-8232.36	-0.868109	269857	176747	nan	0.868109
179	111	8335	8355	-1	37100	37100	nan	nan	81600	64345.1	21453.3	nan
148	66	8337	8343	27	21300	21300	16313.1	866.667	147200	105752	nan	nan
148	180	8338	8343	27	21300	21300	17179.8	706.897	152000	127944	nan	-706.897
98	429	8349	8363	-1	nan	36011	-8233.22	-4938.91	239637	279048	nan	4938.91
139	529	8349	8367	-1	221676	221676	nan	12546.5	nan	730.247	10550.8	-12546.5
95	291	8357	8395	-1	270994	270994	nan	0	303604	269166	195020	0
40	113	8357	8398	-1	130149	130149	nan	-11930.3	nan	5053.29	nan	11930.3
98	521	8365	8373	-1	nan	31072.1	-13172.1	-15.9961	235661	152946	nan	15.9961
111	1165	8367	8383	-1	60023.9	60023.9	nan	-418.731	132475	95917.4	nan	418.731
82	524	8373	8409	-1	215056	215056	254161	6962.06	168217	45652	nan	-6962.06
45	325	8407	8417	26	134073	70767.8	nan	4053.73	189857	223468	284356	-4053.73
365	325	8407	8417	26	120608	141566	116781	0	189857	223468	280302	0
291	95	8411	8437	-1	299073	299073	195020	0	243065	274163	nan	0
529	1165	8415	8421	-1	2131.42	2131.42	-1995.71	-359.113	47165.3	95917.4	nan	359.113
40	524	8419	8425	-1	118219	118219	nan	11930	nan	38689.9	nan	-11930
529	102	8437	8441	-1	1881	1881	-2354.83	-7909.55	27951.1	93302.7	nan	7909.55
26	529	8447	8457	-1	265872	265872	nan	0	nan	nan	-10264.4	0
229	45	8453	8461	-1	122497	122497	138991	-10061.8	129415	91175.7	nan	10061.8
521	429	8475	8482	-1	nan	152962	nan	-1.54341	158279	283987	nan	1.54341
113	153	8475	8484	-1	229000	229000	nan	-112405	19000	22090.3	-17918.1	112405
102	179	8479	8484	-1	101212	101212	nan	0	43764.9	46700	nan	0
220	113	8509	8571	-1	198045	198045	214929	0	nan	116595	nan	0
111	95	8521	8591	28	110736	56656.8	nan	17948.8	392699	260465	nan	-17948.8
1165	329	8533	8543	-1	104824	104824	nan	-4.04557	614.328	489.992	nan	4.04557
160	225	8535	8551	29	113959	197180	nan	nan	130745	235135	nan	-31830.5
39	225	8535	8543	29	16968.2	16131.4	nan	0	130745	235135	nan	0
160	291	8555	8562	-1	nan	nan	nan	-16131.8	314737	288741	195020	16131.8
1165	95	8621	8629	-1	93633.7	93633.7	nan	-7568.29	136454	244314	nan	7568.29
164	529	8623	8627	-1	135530	135530	nan	-0.280746	8341.35	3441.94	-10264.4	0.280746
82	139	8629	8635	-1	228906	228906	261123	-10781	213517	234232	nan	10781
291	102	8645	8651	-1	304873	304873	211151	-22272.3	99509.7	102899	nan	22272.3
229	139	8648	8703	30	159505	126821	128929	0	198838	231489	nan	0
26	164	8689	8729	-1	265872	265872	nan	15378.5	189559	115935	nan	-15378.5
229	45	8689	8703	30	195789	126821	128929	-828.143	252968	115442	nan	828.143
139	45	8689	8777	30	244069	231489	nan	-5767.24	252968	115442	nan	5767.24
325	95	8695	8733	-1	216223	216223	280302	20159.9	283806	256274	nan	-20159.9
220	229	8709	8783	-1	218851	218851	214929	-10566.8	260926	121993	128101	10566.8
325	153	8749	8755	-1	224260	224260	300462	-1236.95	130956	134495	94486.5	1236.95
26	291	8751	8798	-1	282559	282559	nan	6929.77	344856	280947	188879	-6929.77
95	325	8767	8787	-1	234705	234705	nan	6702.16	201380	223015	299225	-6702.16
1125	142	8779	8783	-1	134200	134200	-18364.1	-1	2595	2595	61382.6	1
329	13	8789	8799	-1	278.694	278.694	nan	592.099	22359.3	23952.7	15015.3	-592.099
225	405	8811	8819	-1	203305	203305	nan	30683.7	6920.57	3031.96	nan	-30683.7
291	45	8819	8827	-1	287654	287654	181949	-1632.92	211526	118488	nan	1632.92
445	180	8827	8843	-1	93780.3	93780.3	93780.3	14516.1	99526	126849	nan	-14516.1
229	365	8839	8847	-1	134026	134026	138668	-9114.71	65456.7	102551	102551	9114.71
291	139	8841	8851	-1	286022	286022	180316	-3372.45	187963	218827	nan	3372.45
521	329	8843	8869	-1	79053.6	79053.6	nan	0	1644.73	870.692	nan	0
291	102	8869	8951	-1	283847	283847	176944	-5778.21	100325	103743	nan	5778.21
329	1152	8871	8887	31	1441.89	724.514	nan	nan	7801.27	14410.4	nan	nan
1152	72	8881	8887	31	7801.27	14410.4	nan	nan	nan	65700	nan	nan
329	72	8881	8907	31	1441.89	724.514	nan	nan	nan	65700	nan	nan
220	82	8893	8907	-1	208371	208371	204362	-12689.2	337061	210343	250342	12689.2
524	98	8909	9015	-1	34454.3	34454.3	nan	-69916.3	4150.18	21074.3	-13188.1	69916.3
1125	113	8917	8923	-1	804	804	-18365.1	0	nan	116595	nan	0
203	111	8955	8965	-1	120493	120493	nan	-0.788543	123671	78538.9	nan	0.788543
1165	148	8955	8971	-1	101056	101056	nan	-7668.11	12903.2	22600	17886.7	7668.11
139	45	8979	8983	-1	223048	223048	nan	6348.55	250058	120315	nan	-6348.55
180	445	8989	9001	-1	98062.2	98062.2	nan	6880.27	127944	100385	108296	-6880.27
302	203	9000	9011	-1	150722	150722	nan	16349.5	nan	120492	nan	-16349.5
529	164	9015	9021	-1	1738.94	1738.94	-10264.1	-510.972	52724.1	127774	nan	510.972
524	98	9039	9065	-1	nan	nan	nan	-1630.28	17918.9	90990.6	56728.1	1630.28
173	265	9051	9073	-1	36783.1	36783.1	58638.7	2.73425	483525	112337	138576	-2.73425
291	111	9051	9077	-1	275328	275328	171166	-17181.3	71415	62137.2	nan	17181.3
170	329	9057	9069	-1	56818.5	56818.5	13379.7	3472.07	nan	2315.51	nan	-3472.07
529	95	9057	9087	-1	1223.49	1223.49	-10775.1	-1438.97	66536.8	242269	nan	1438.97
153	72	9073	9077	-1	17962.9	17962.9	95723.4	0	nan	nan	nan	0
13	329	9081	9117	-1	22440.4	22440.4	14423.2	0	nan	nan	nan	0
524	98	9095	9099	-1	nan	0	nan	9590.75	18239.9	92620.8	58358.4	-9590.75
82	160	9101	9109	-1	223135	223135	263031	-10808	191300	196488	nan	10808
111	16	9105	9111	-1	79705.9	79705.9	nan	-460.423	3067.91	3890.6	nan	460.423
16	329	9135	9149	-1	nan	4351.02	nan	-0.455383	nan	0	nan	0.455383
291	98	9137	9161	-1	265087	265087	153984	-21722.1	56878.2	83183.8	48767.7	21722.1
225	113	9195	9203	-1	240269	240269	nan	0	nan	116595	nan	0
265	429	9221	9241	32	160179	103026	138574	4811.24	183796	276270	nan	-4811.24
26	203	9227	9307	-1	293016	293016	nan	-18534.5	88171.8	98415.5	nan	18534.5
429	1125	9237	9241	32	199126	276270	nan	-308.682	676.362	608	-18365.1	nan
265	1125	9237	9243	32	173540	103026	143385	1080.69	676.362	608	nan	nan
405	220	9239	9245	-1	32907.5	32907.5	nan	-28195.6	58030	198815	191673	28195.6
139	302	9255	9325	-1	228956	228956	nan	-12074.9	175990	142037	142037	12074.9
42	169	9267	9313	-1	155305	155305	nan	-10893.8	46513.3	45256.2	nan	10893.8
164	325	9277	9307	-1	124780	124780	nan	-14121.4	135870	226072	292523	14121.4
95	445	9289	9371	-1	252492	252492	nan	-43674.3	146179	94440.7	101416	43674.3
524	98	9318	9345	-1	55074.7	55074.7	nan	-54218.4	17266.3	87677	70489.8	54218.4
529	66	9323	9377	-1	1325.12	1325.12	-12214	nan	nan	nan	nan	nan
42	429	9325	9345	-1	141502	141502	nan	2419.6	153655	273183	nan	-2419.6
139	302	9331	9387	-1	213341	213341	nan	nan	170926	137949	154112	nan
26	153	9344	9367	-1	282559	282559	nan	-4962.6	19779.1	20671.8	95723.4	4962.6
98	40	9363	9369	-1	151947	151947	124708	-6.50547	222672	130149	nan	6.50547
139	40	9407	9411	-1	209120	209120	nan	-2558.45	158687	116515	nan	2558.45
26	529	9447	9451	-1	277553	277553	nan	0	nan	nan	nan	0
169	21	9451	9459	-1	43583.8	43583.8	nan	nan	88687.9	50453.9	71587.6	nan
179	521	9470	9497	-1	49460	49460	nan	-496.071	716	615.913	nan	496.071
66	39	9489	9497	-1	15553.9	15553.9	nan	-4724.54	21193.6	16012	nan	4724.54
42	1125	9497	9503	-1	164073	164073	nan	nan	nan	1216	nan	nan
66	445	9509	9517	-1	10776.4	10776.4	nan	5531.67	148714	136708	145090	-5531.67
42	1125	9517	9525	-1	136988	136988	nan	nan	nan	nan	nan	nan
173	521	9523	9533	-1	38090.7	38090.7	58641.4	-31939.4	3441.81	1041.55	nan	31939.4
291	302	9555	9707	-1	249227	249227	249227	-24509.6	169475	159238	nan	24509.6
139	98	9563	9591	-1	206799	206799	nan	21523.4	113951	143146	124702	-21523.4
445	26	9577	9597	-1	131028	131028	139559	1001.94	156190	263091	nan	-1001.94
179	169	9591	9617	-1	41500	41500	nan	0	28120	23751.5	nan	0
325	26	9601	9667	-1	241128	241128	306644	-6792.32	nan	262089	nan	6792.32
82	445	9623	9635	-1	211497	211497	252223	5357.83	192358	132085	140561	-5357.83
139	164	9647	9653	-1	216084	216084	nan	-2293.63	185697	119745	nan	2293.63
524	325	9715	9769	-1	3706.45	3706.45	nan	-1.13206	54030.6	234336	299852	1.13206
529	685	9723	9743	-1	1184.75	1184.75	nan	-1.14523	4323.49	17636.5	21209.9	1.14523
405	685	9757	9787	-1	1805.68	1805.68	nan	-1.14523	nan	17637.6	21211	1.14523
524	325	9777	9855	-1	nan	3705.32	nan	-24565.6	52307.9	226864	299853	24565.6
225	220	9793	9801	-1	231028	231028	nan	-4633.45	149911	225016	219869	4633.45
82	529	9797	9815	-1	219865	219865	257581	0	nan	1183.6	nan	0
529	42	9825	9837	-1	104.999	104.999	nan	-0.868109	54745.4	169281	nan	0.868109
26	45	9831	9851	-1	302583	302583	nan	-19071.6	249631	113919	nan	19071.6
529	302	9845	9863	-1	nan	104.131	nan	-0.851539	70579.5	214077	nan	0.851539
42	445	9863	9881	-1	154523	154523	nan	8581.67	180567	137368	135203	-8581.67
82	524	9887	9902	-1	211593	211593	257581	0	nan	nan	nan	0
111	95	9889	9951	-1	77947.5	77947.5	nan	195.898	242714	314644	314644	-195.898
164	291	9893	9909	-1	116071	116071	nan	12547.8	174175	232008	224718	-12547.8
113	180	9902	9915	-1	nan	116595	nan	-0.841735	142900	120284	nan	0.841735
524	45	9915	9923	-1	nan	0	nan	-0.50766	72145.3	140317	nan	0.50766
179	169	9915	9955	-1	54630	54630	nan	-10287.8	32500	27451	nan	10287.8
524	203	9927	9977	-1	nan	nan	nan	-248684	25976.5	123572	nan	248684
40	265	9943	9995	-1	124726	124726	nan	-13208.4	130149	110951	144466	13208.4
445	229	9955	9987	-1	131425	131425	126621	1079.61	116895	127541	129553	-1079.61
111	220	9969	9987	-1	78341.7	78341.7	nan	22475.9	113392	221625	224502	-22475.9
139	325	9969	9987	-1	199625	199625	nan	-1812.44	234337	251430	324419	1812.44
302	529	9975	9979	-1	206924	206924	nan	0	nan	103.279	nan	0
405	95	9989	9993	-1	nan	1804.53	nan	-204.447	134549	305750	314448	204.447
405	225	10003	10019	-1	nan	1600.09	nan	-1.05575	95637.1	218296	nan	1.05575
164	82	10008	10059	-1	135394	135394	nan	-13410.9	159207	225058	257581	13410.9
40	521	10009	10017	-1	nan	111518	nan	-5.65981	31235.8	34683.8	nan	5.65981
291	524	10016	10025	-1	219501	219501	212170	-1402.37	219411	63192.3	nan	1402.37
95	102	10029	10033	-1	305955	305955	314652	-0.937151	110401	101212	nan	0.937151
203	148	10035	10061	-1	372255	372255	nan	-1	30893	24880	25554.8	1
302	325	10049	10157	-1	195002	195002	nan	-23077.8	193129	256750	326231	23077.8
139	291	10080	10167	-1	198358	198358	nan	11647.4	253540	217779	210768	-11647.4
26	111	10083	10147	-1	283671	283671	nan	-49972.4	138832	98410.2	nan	49972.4
82	45	10089	10104	-1	235830	235830	270992	5856.4	230829	121838	nan	-5856.4
220	203	10091	10127	-1	198507	198507	202026	30525.2	156155	125807	nan	-30525.2
405	66	10109	10135	-1	99.4158	99.4158	nan	-2255.86	9878.6	15776.6	nan	2255.86
153	329	10109	10113	-1	23834.2	23834.2	100686	-4309.86	2319.48	908.488	nan	4309.86
265	95	10115	10149	-1	124159	124159	157674	-4761.17	185314	286839	314651	4761.17
180	40	10143	10251	33	84533.8	107742	nan	38073.1	86515	101485	nan	-38073.1
180	405	10153	10159	33	84533.8	107742	nan	1415.36	nan	-2156.44	nan	nan
148	26	10155	10167	-1	15860	15860	25555.8	0	210000	233612	nan	0
229	484	10155	10165	-1	127901	127901	128473	-9265.94	5693.96	17820.2	nan	9265.94
95	173	10169	10173	-1	277025	277025	319412	1020.1	13289	36953.7	26702	-1020.1
45	445	10175	10192	-1	119300	119300	nan	-674.837	102040	132745	127701	674.837
139	291	10175	10185	-1	210176	210176	nan	-3227.96	251324	215876	199120	3227.96
325	302	10181	10185	-1	280071	280071	349309	19154.2	229807	172862	nan	-19154.2
529	82	10187	10211	-1	nan	103.279	nan	-0.961788	70860.2	242755	276848	0.961788
95	365	10192	10351	-1	278048	278048	320433	-88360.3	106312	117407	111666	88360.3
291	173	10193	10197	-1	219864	219864	202348	-543.769	11473.5	35987.2	25681.9	543.769
26	229	10197	10201	-1	250076	250076	nan	-8227.89	182996	118534	119207	8227.89
148	405	10201	10211	-1	22400	22400	25555.8	0	nan	nan	nan	0
302	225	10213	10237	-1	182740	182740	nan	16147.3	167242	201662	nan	-16147.3
98	66	10217	10221	-1	88498.8	88498.8	103178	-0.718426	33268.2	18032.5	nan	0.718426
529	160	10239	10265	-1	nan	102.317	nan	-0.987874	54745.4	192635	nan	0.987874
98	142	10239	10265	34	nan	88498	103178	nan	335.491	1195	61383.6	nan
45	180	10261	10327	-1	118285	118285	nan	-16198.5	88028.2	145957	nan	16198.5
98	521	10264	10275	34	nan	88498	nan	nan	18885	31999.9	nan	nan
302	40	10265	10399	-1	195769	195769	nan	-71425.7	67697.3	61588.5	nan	71425.7
1152	113	10267	10271	-1	18381.3	18381.3	nan	0	nan	116595	nan	0
160	405	10290	10295	-1	182263	182263	nan	-8593.65	nan	0	nan	8593.65
39	142	10295	10331	-1	14877.6	14877.6	nan	0	nan	nan	nan	0
160	98	10302	10311	-1	173668	173668	nan	0	nan	nan	nan	0
148	21	10303	10313	-1	34720	34720	25555.8	-4913.82	174200	83705.5	nan	4913.82
445	39	10347	10353	-1	132745	132745	128376	-3169.55	22078	18145.2	nan	3169.55
13	1125	10371	10383	-1	20089	20089	14423.2	622.913	53920.9	110531	nan	-622.913
529	405	10377	10409	-1	nan	101.33	nan	nan	108.087	173.19	nan	nan
98	179	10377	10399	-1	121992	121992	nan	-51146.8	nan	44342.2	nan	51146.8
180	521	10377	10387	-1	162202	162202	nan	0	nan	nan	nan	0
325	95	10379	10401	-1	300900	300900	368463	-10866.8	205355	185433	232072	10866.8
302	40	10407	10423	-1	123132	123132	nan	0	127731	116205	nan	0
113	142	10413	10433	-1	nan	116595	nan	0	314	314	nan	0
98	45	10415	10577	-1	70830.8	70830.8	nan	-15687.8	268001	102649	nan	15687.8
529	484	10431	10477	35	nan	nan	nan	nan	10432.4	17750.3	nan	nan
302	365	10433	10443	-1	140078	140078	nan	-330.811	154980	205463	200026	330.811
325	153	10449	10513	-1	289806	289806	357596	-22809.1	21305.3	21881	96376.2	22809.1
365	40	10467	10487	-1	176450	176450	200357	5.8319	196657	134952	nan	-5.8319
164	26	10477	10495	-1	116616	116616	nan	-7728.23	157846	258085	nan	7728.23
39	484	10481	10538	-1	19415.3	19415.3	nan	0	nan	nan	nan	0
82	164	10539	10547	-1	227751	227751	276849	-12928.3	149077	105458	nan	12928.3
325	153	10561	10577	-1	258901	258901	334787	5094.24	nan	44690	119185	-5094.24
26	82	10563	10579	-1	262535	262535	nan	-23026	238507	206207	263921	23026
325	291	10589	10693	-1	263995	263995	339882	11633.8	273957	219320	201804	-11633.8
26	139	10589	10597	-1	231943	231943	nan	-1.0551	221375	209965	nan	1.0551
429	40	10605	10611	-1	274727	274727	nan	-3744.55	263923	132473	nan	3744.55
225	45	10611	10621	-1	184822	184822	nan	-3.70138	239242	118285	nan	3.70138
39	45	10627	10635	-1	3002.12	3002.12	nan	-0.50766	119357	111634	nan	0.50766
180	265	10637	10671	-1	170031	170031	nan	-352.84	151512	118876	152913	352.84
225	45	10637	10649	-1	175171	175171	nan	23833.8	223327	110416	nan	-23833.8
39	26	10651	10657	-1	nan	3001.61	nan	-1.11244	134772	276218	nan	1.11244
45	26	10661	10668	-1	111787	111787	nan	-8739.85	118082	258753	nan	8739.85
160	21	10695	10719	-1	193623	193623	nan	-2963.57	nan	88619.3	nan	2963.57
265	113	10709	10715	-1	118215	118215	153266	nan	33021	50000	nan	nan
39	1165	10709	10723	-1	nan	3000.5	nan	-0.588409	84402.4	88780.7	nan	0.588409
82	173	10711	10723	-1	226982	226982	286947	4952.62	18562.5	54862	26225.7	-4952.62
39	16	10733	10771	-1	2051.17	2051.17	nan	117361	67554.5	124460	nan	-117361
40	21	10743	10797	-1	134797	134797	nan	-7591.99	nan	91582.9	nan	7591.99
82	203	10763	10779	-1	228329	228329	291900	-1640.44	100988	130376	nan	1640.44
1165	170	10769	10817	-1	nan	88781.3	nan	-50348.3	12789	60290.6	16851.8	50348.3
291	325	10779	10807	-1	201648	201648	190171	4934.5	220317	275203	351515	-4934.5
365	95	10813	10831	-1	200834	200834	200363	-10033.3	272972	247176	247176	10033.3
40	265	10831	10913	-1	127205	127205	nan	16455.1	137276	117026	nan	-16455.1
160	325	10843	10847	-1	190660	190660	nan	-3701.76	244104	279731	346581	3701.76
365	291	10859	10985	-1	199141	199141	190329	-6371.07	257393	206632	195105	6371.07
95	429	10869	10883	-1	262919	262919	257209	-7829.69	178891	270096	nan	7829.69
26	229	10890	10962	-1	268097	268097	nan	14673.2	195789	126821	127435	-14673.2
95	180	10907	10915	-1	269870	269870	249380	-9961.22	181753	149661	nan	9961.22
164	139	10969	10997	-1	117024	117024	nan	-15636.9	132604	205639	nan	15636.9
39	142	10969	10981	-1	119412	119412	nan	nan	nan	314	nan	nan
95	529	10989	11025	-1	276617	276617	239419	nan	1247.13	342.51	nan	nan
82	291	10999	11035	-1	223808	223808	290259	-10577	226020	212976	201476	10577
40	66	11013	11019	-1	151686	151686	nan	5062.35	13859.3	12852.6	nan	-5062.35
429	21	11023	11027	-1	285376	285376	nan	5132.61	161070	50146.4	nan	-5132.61
329	148	11023	11031	-1	5218.68	5218.68	nan	-2902.33	13570.4	29800	20642	2902.33
405	445	11023	11035	-1	953.672	953.672	nan	-526.586	88169.6	129443	125206	526.586
95	102	11039	11343	-1	253821	253821	nan	-137529	104268	95589.4	nan	137529
1165	40	11051	11055	-1	83356.8	83356.8	nan	9766.25	115729	157031	nan	-9766.25
524	82	11062	11113	-1	31008.9	31008.9	31008.9	-2308.29	60817.1	224097	279682	2308.29
26	45	11067	11102	-1	282893	282893	nan	-4560.88	225825	103055	nan	4560.88
139	365	11083	11099	-1	203317	203317	nan	3302.7	164806	176337	183958	-3302.7
225	429	11089	11129	-1	214599	214599	nan	-1.54341	193345	290624	nan	1.54341
39	173	11093	11099	-1	nan	nan	nan	-2.84259	9455.24	49517.9	21273.1	2.84259
365	203	11117	11141	-1	129600	129600	180655	37768.4	90968.2	100055	nan	-37768.4
325	164	11121	11157	-1	288674	288674	350283	-15437	167544	100695	nan	15437
302	524	11121	11145	-1	137949	137949	nan	4257.13	nan	28700.6	28700.6	-4257.13
26	40	11135	11163	-1	279667	279667	nan	-54696.6	212364	147890	nan	54696.6
39	1152	11145	11157	-1	nan	0	nan	4310.05	3104.7	9575.71	nan	-4310.05
524	220	11170	11180	-1	nan	24443.5	24443.5	-1.5412	38891.6	229639	232552	1.5412
529	164	11181	11207	-1	33717.6	33717.6	nan	-1141.24	51544.9	124916	nan	1141.24
325	1165	11189	11203	-1	273391	273391	334846	-20216.8	184978	93291.1	nan	20216.8
524	220	11193	11209	-1	nan	24441.9	24441.9	-80836.2	24105	142330	232553	80836.2
148	26	11203	11215	-1	28750	28750	23544.3	-4896.76	241400	268542	nan	4896.76
1165	1125	11221	11233	-1	131316	131316	nan	-44688.9	nan	109908	nan	44688.9
529	111	11223	11323	36	793.602	390.237	nan	nan	72509	100145	nan	nan
524	229	11231	11265	-1	nan	nan	-56394.2	-8718.92	44634	123218	112762	8718.92
160	225	11233	11239	-1	192635	192635	nan	-1738.54	361364	375600	nan	1738.54
484	180	11251	11269	-1	69864.7	69864.7	nan	-0.841735	458699	171209	nan	0.841735
484	445	11273	11309	-1	nan	69863.9	nan	-0.665435	428480	125481	125733	0.665435
524	160	11273	11307	-1	nan	0	-65113.2	-987.874	50376.4	190660	nan	987.874
45	169	11281	11291	-1	114934	114934	nan	-4432.68	22682.2	37738.8	nan	4432.68
153	521	11287	11304	-1	68189.2	68189.2	114091	-9173.27	14365	10628.3	nan	9173.27
302	291	11295	11439	-1	142207	142207	nan	-22150.5	240134	255571	212053	22150.5
203	45	11304	11323	-1	135343	135343	nan	-0.50766	270189	110467	nan	0.50766
26	169	11306	11313	-1	286341	286341	nan	-11124.3	nan	42171.5	nan	11124.3
524	16	11319	11327	-1	nan	nan	-66101	-2608	1316.05	5042	nan	2608
220	40	11325	11329	-1	223166	223166	313389	-14905.6	416279	209246	nan	14905.6
139	325	11329	11415	-1	206799	206799	nan	-2745.67	239507	256977	314629	2745.67
529	203	11333	11349	-1	nan	1780.24	nan	0	nan	135343	nan	0
111	180	11361	11393	-1	85320.3	85320.3	nan	-8105.12	132554	141496	nan	8105.12
265	153	11369	11373	-1	102365	102365	nan	6375.85	33522.9	59015.9	104918	-6375.85
524	98	11379	11517	-1	39413.7	39413.7	-68709	-115259	10842.7	55058.2	nan	115259
429	170	11391	11395	-1	280900	280900	nan	-355.625	63588.4	110892	67200.1	355.625
139	325	11425	11429	-1	203212	203212	nan	25206.9	226846	243392	317374	-25206.9
291	180	11471	11487	-1	267081	267081	234204	-18616.5	202282	187875	nan	18616.5
302	229	11477	11502	-1	112659	112659	nan	3151.26	155917	131937	121481	-3151.26
180	291	11492	11503	-1	nan	206492	nan	-18490.5	224912	242158	215587	18490.5
82	40	11499	11535	37	198144	226405	281991	-5965.38	154038	141770	nan	5965.38
225	529	11499	11503	-1	200224	200224	nan	-8918.44	17794.3	4865.32	nan	8918.44
82	265	11521	11535	37	241707	226405	276025	-5656.63	173322	111479	nan	5656.63
173	524	11547	11581	-1	40705.9	40705.9	21275.9	0	nan	nan	-183968	0
82	153	11549	11556	-1	221211	221211	270369	0	nan	52640	98541.9	0
325	95	11552	11556	-1	249052	249052	292168	1887.14	260599	235318	235318	-1887.14
429	529	11581	11587	-1	270868	270868	nan	0	75781.4	13784.6	nan	0
95	45	11595	11624	-1	235114	235114	233431	3917.9	214362	106456	nan	-3917.9
139	225	11601	11617	-1	230011	230011	nan	-47075.6	199414	194063	nan	47075.6
102	524	11601	11605	-1	228665	228665	nan	9371.44	nan	0	-183968	-9371.44
291	529	11605	11621	-1	260646	260646	234078	0	nan	13784.6	nan	0
1152	113	11624	11651	-1	5450.79	5450.79	nan	0	87051.9	52000	nan	0
26	95	11643	11655	-1	275217	275217	nan	67.0238	274994	252696	237349	-67.0238
170	142	11651	11660	-1	105239	105239	67555.7	-2661.02	55930.3	20780	nan	2661.02
291	42	11660	11674	-1	253124	253124	234078	-17793.7	170381	163205	nan	17793.7
139	229	11661	11667	-1	219144	219144	nan	11386.4	187807	128262	118330	-11386.4
225	365	11661	11665	-1	247970	247970	nan	-1.12892	155456	170918	218424	1.12892
72	1125	11665	11699	-1	182000	182000	nan	0	155000	155000	nan	0
325	405	11667	11742	-1	252448	252448	294055	-28178.8	1074.32	426.903	nan	28178.8
95	203	11677	11718	-1	241247	241247	237282	9756.12	104268	126651	nan	-9756.12
225	169	11677	11695	-1	179072	179072	nan	8.61655	64872.6	53364.8	nan	-8.61655
365	95	11731	11742	-1	151275	151275	218425	413.357	277488	251265	247038	-413.357
95	42	11753	11775	-1	251470	251470	246625	nan	184309	156520	nan	nan
170	142	11753	11763	-1	99210.3	99210.3	64894.7	14049.8	nan	23441	nan	-14049.8
405	102	11777	11783	-1	28808.1	28808.1	nan	-5392.49	114261	238036	nan	5392.49
405	169	11791	11825	-1	25236.3	25236.3	nan	0	15695.1	29469.7	nan	0
98	302	11793	11799	-1	170317	170317	nan	-26879.2	167932	107890	107890	26879.2
160	102	11815	11821	-1	191648	191648	nan	2084.32	257045	243847	nan	-2084.32
66	102	11831	11835	-1	14469.1	14469.1	nan	-972.162	185354	241785	nan	972.162
160	98	11837	11843	-1	195006	195006	nan	-28583.5	82329.4	110461	nan	28583.5
179	39	11861	11913	-1	57240	57240	nan	-0.542781	42497	23066.5	nan	0.542781
160	148	11861	11877	-1	166457	166457	nan	92.7663	29636.2	30000	18647.5	-92.7663
102	98	11861	11893	-1	236818	236818	nan	0	98400.8	139170	nan	0
445	1165	11875	11883	-1	123499	123499	125733	3464.14	100186	86611.1	nan	-3464.14
325	102	11899	11909	-1	237732	237732	265876	-5320.66	296033	245065	nan	5320.66
291	26	11902	11923	-1	230195	230195	216284	8747.73	225120	276329	nan	-8747.73
95	66	11905	11909	-1	254945	254945	nan	-2040.91	13023.3	9152.74	nan	2040.91
98	429	11907	11937	-1	nan	139170	nan	nan	229564	267318	nan	nan
111	1165	11909	11923	-1	89105.4	89105.4	nan	-5260.67	114733	83071.3	nan	5260.67
95	229	11917	11947	-1	243292	243292	nan	0	168669	118894	106943	0
325	82	11925	11991	-1	232411	232411	260555	20235.7	257656	218903	270369	-20235.7
1165	179	11931	11943	-1	76619.7	76619.7	nan	-9077.56	nan	57239.5	nan	9077.56
524	139	11939	11975	-1	26856.1	26856.1	-193340	6064.96	58728.9	237397	nan	-6064.96
98	429	11955	11963	-1	160827	160827	nan	-8964.86	217635	253428	nan	8964.86
113	142	11983	11987	38	135300	102080	nan	0	514.266	388	nan	0
1152	142	11985	11995	38	17813.7	22499.6	nan	-3077.71	514.266	388	nan	3077.71
95	529	12001	12017	-1	243496	243496	nan	-13577.1	21098.9	5794.59	nan	13577.1
139	229	12005	12021	-1	234232	234232	nan	-9024.45	179367	122497	106943	9024.45
42	220	12011	12015	-1	153655	153655	nan	14161.6	117195	208063	298484	-14161.6
325	102	12035	12077	-1	251996	251996	280791	446.125	384559	318350	nan	-446.125
521	148	12061	12143	39	198789	151053	nan	-70602.7	32173	28420	18554.8	70602.7
265	164	12093	12105	-1	122046	122046	nan	4542.63	122244	125937	nan	-4542.63
521	180	12097	12107	39	115970	151053	nan	-8032.78	134462	171377	nan	8032.78
180	148	12097	12107	39	134462	171377	nan	0	18769.1	28420	89157.4	0
164	98	12133	12177	-1	123964	123964	nan	-4759.67	70513.7	137367	nan	4759.67
111	302	12147	12153	-1	78696.6	78696.6	nan	7544.8	113866	122962	134769	-7544.8
95	365	12193	12213	-1	225096	225096	nan	16431.9	143113	158048	218838	-16431.9
45	173	12199	12231	-1	108842	108842	nan	-1952.67	14316	80161.1	21275.9	1952.67
291	98	12209	12281	-1	243790	243790	225032	-12595.8	97697.1	142881	nan	12595.8
229	445	12261	12301	-1	131865	131865	115968	-1781.61	136764	125349	129198	1781.61
173	169	12273	12280	-1	86983.3	86983.3	23228.6	18.96	152221	45230.9	nan	-18.96
95	685	12276	12283	-1	245336	245336	nan	-4249.43	20219.8	22652.6	21212.1	4249.43
82	302	12280	12295	-1	198609	198609	250133	-3321.16	135420	119897	127224	3321.16
529	169	12301	12307	-1	4730.57	4730.57	nan	4853.55	nan	45211.9	nan	-4853.55
429	521	12316	12327	-1	262379	262379	nan	520.372	920.334	512.945	nan	-520.372
26	229	12318	12331	-1	268097	268097	nan	-597.281	180882	117165	114186	597.281
164	291	12319	12387	-1	120562	120562	nan	-14924.4	174175	232008	212436	14924.4
302	95	12387	12397	-1	103036	103036	130546	7884.12	200793	241043	nan	-7884.12
1125	148	12417	12429	-1	2416	2416	nan	-52.4544	30100	30100	89157.4	52.4544
95	164	12419	12456	-1	233274	233274	nan	-21630.9	125633	83617.6	nan	21630.9
139	325	12467	12487	-1	236342	236342	nan	-18163.7	235287	252448	281237	18163.7
95	524	12504	12513	-1	216509	216509	nan	26966.6	150166	38343.5	-187275	-26966.6
98	291	12527	12571	-1	162365	162365	nan	11867.8	324730	222039	227360	-11867.8
1125	1152	12530	12537	-1	2362	2362	nan	-705.728	9318	15599	nan	705.728
139	102	12547	12619	-1	217983	217983	nan	-25105.1	276436	245534	nan	25105.1
325	203	12547	12573	-1	242034	242034	299401	14589.2	123394	135343	nan	-14589.2
529	21	12573	12585	-1	9584.66	9584.66	nan	-797.172	682.493	1168.13	nan	797.172
524	405	12601	12639	-1	10910.5	10910.5	-214241	0	15838.5	27296.6	nan	0
265	229	12615	12633	-1	126735	126735	nan	-387.514	107781	117597	114784	387.514
95	365	12643	12731	-1	241247	241247	nan	-38298.4	132890	146759	202406	38298.4
302	180	12647	12689	-1	114617	114617	138430	252.898	178482	176428	nan	-252.898
98	139	12659	12667	-1	207032	207032	nan	-2110.2	280328	223153	nan	2110.2
329	148	12661	12672	-1	2274.36	2274.36	nan	18722.5	9326.24	20480	89209.9	-18722.5
102	484	12675	12691	-1	272055	272055	nan	-4918.66	14582.1	35090.2	nan	4918.66
40	325	12679	12717	-1	149517	149517	nan	-18645.5	174462	254939	313990	18645.5
98	160	12679	12693	-1	nan	204921	nan	-1.02619	262435	195599	nan	1.02619
169	45	12679	12683	-1	58871.9	58871.9	nan	-1089.15	183457	110264	nan	1089.15
484	529	12703	12831	-1	nan	40008.9	nan	673.443	nan	8787.49	nan	-673.443
169	45	12707	12721	-1	45247.7	45247.7	nan	-9068	166311	99958.3	nan	9068
98	40	12740	12830	40	114534	179728	nan	0	141732	129994	nan	0
139	72	12742	12750	-1	225263	225263	nan	1054.65	175885	166700	nan	-1054.65
325	98	12751	12763	40	219671	235694	332635	6023.18	143071	179728	nan	-6023.18
325	40	12751	12763	40	219671	235694	338659	3332.8	177045	129994	nan	-3332.8
179	111	12757	12767	-1	nan	66317	nan	-0.795047	110000	86739.7	nan	0.795047
26	164	12787	12817	-1	266762	266762	nan	15005	207358	126821	nan	-15005
160	265	12805	12923	-1	187696	187696	nan	-45429.2	190067	127065	nan	45429.2
139	529	12839	12999	-1	226319	226319	nan	-73429.8	nan	8114.05	nan	73429.8
98	40	12841	12867	-1	135763	135763	nan	-29980.8	206369	120620	nan	29980.8
325	98	12873	12955	-1	246109	246109	341991	-29542.8	nan	105783	nan	29542.8
484	429	12891	12927	-1	84117.3	84117.3	nan	nan	397133	271794	nan	nan
521	169	12901	12927	-1	1030.88	1030.88	nan	-6486.89	52679.5	51726.2	nan	6486.89
82	40	12937	13001	-1	193512	193512	246812	14082.4	186972	150601	nan	-14082.4
95	291	12950	12979	-1	202709	202709	nan	-10775.8	255252	226298	215492	10775.8
21	72	12987	13021	-1	1965.3	1965.3	nan	-1005.22	nan	165645	nan	1005.22
160	180	12989	12993	-1	140772	140772	nan	-0.841735	146601	124914	nan	0.841735
291	26	12991	13059	-1	241071	241071	226268	-21831.7	227839	279667	nan	21831.7
98	429	13001	13021	-1	226118	226118	nan	-3395.5	223732	260527	nan	3395.5
524	95	13007	13019	-1	31635.3	31635.3	-214241	-5502.39	49488.9	193816	nan	5502.39
98	40	13033	13071	-1	nan	222722	nan	-0.776966	238577	139446	nan	0.776966
21	179	13066	13081	-1	960.067	960.067	nan	-19998.4	19340.7	40250	nan	19998.4
484	40	13091	13101	-1	94445.9	94445.9	nan	5290.96	382700	131466	nan	-5290.96
529	98	13131	13135	-1	14155.2	14155.2	nan	383.809	35514.3	167667	nan	-383.809
225	39	13140	13155	-1	181742	181742	nan	-31082.3	14950.1	7902.88	nan	31082.3
524	302	13148	13159	-1	32141.7	32141.7	-219744	3011.95	35237.4	114958	138683	-3011.95
265	153	13161	13189	-1	128848	128848	nan	-3062.8	29685.9	52260.9	98541.9	3062.8
26	42	13171	13181	-1	302805	302805	nan	-7265.41	218038	170149	nan	7265.41
225	45	13193	13203	-1	142929	142929	nan	-0.50766	220555	109045	nan	0.50766
484	365	13239	13247	-1	114246	114246	nan	-1.12892	365335	182885	240705	1.12892
484	13	13259	13281	-1	nan	114245	nan	-1317.3	95844.1	20733	15046.1	1317.3
42	170	13265	13273	-1	160079	160079	nan	1032.12	36530	113260	78944.5	-1032.12
139	291	13285	13304	-1	152884	152884	nan	2754.8	291524	250406	204437	-2754.8
291	139	13325	13329	-1	247596	247596	201682	-2868.44	132498	154255	nan	2868.44
21	365	13337	13351	-1	20928.8	20928.8	nan	-407.114	76161.4	178933	240706	407.114
139	95	13371	13381	-1	166283	166283	nan	-6324.3	218194	211398	nan	6324.3
203	40	13384	13421	-1	120145	120145	nan	-0.774698	218536	136347	nan	0.774698
98	164	13391	13553	-1	161304	161304	nan	-36788.9	216840	111309	nan	36788.9
302	524	13391	13645	-1	116661	116661	135671	0	116661	35759.4	-216732	0
40	95	13429	13521	-1	126276	126276	nan	nan	161215	212727	nan	nan
148	203	13433	13495	-1	38300	38300	70487.4	10469.8	nan	120144	nan	-10469.8
265	180	13525	13583	-1	123499	123499	nan	-0.841735	nan	124914	nan	0.841735
66	21	13543	13614	-1	51065.7	51065.7	51065.7	-30176.2	5692.8	3807.59	nan	30176.2
203	405	13571	13777	-1	nan	109674	nan	-0.449845	81752.2	29617.8	nan	0.449845
164	229	13575	13614	-1	150090	150090	nan	-6120.67	112261	118894	115171	6120.67
291	365	13605	13877	41	185061	246508	198813	-53609.3	97361.1	161548	241113	53609.3
26	164	13619	13639	-1	293683	293683	nan	-15597.1	232722	142334	nan	15597.1
39	265	13631	13639	-1	6795.61	6795.61	nan	1237.03	nan	123498	nan	-1237.03
39	329	13649	13703	-1	8033.15	8033.15	nan	-0.455383	25738.7	21594.2	nan	0.455383
325	26	13649	13671	-1	216562	216562	312449	-2352	282448	277553	nan	2352
220	524	13661	13741	-1	214227	214227	284322	0	nan	35759.4	-216732	0
302	139	13703	13707	-1	49763.9	49763.9	135671	-5034.18	122111	151301	151301	5034.18
111	1165	13717	13735	42	91029.5	84295.2	nan	0	100737	67541.8	nan	0
139	529	13717	13761	-1	161536	161536	156335	-7861.55	54643.5	14539.8	nan	7861.55
111	521	13719	13735	42	112790	84295.2	nan	7897.1	147081	119914	nan	-7897.1
1165	521	13719	13735	42	124818	67541.8	nan	13924.5	147081	119914	nan	-13924.5
95	220	13749	13753	-1	206491	206491	nan	nan	106312	160285	284322	nan
1125	170	13751	13771	-1	1656	1656	nan	570.644	41300	111161	77912.4	-570.644
45	524	13755	13867	-1	105086	105086	nan	0	nan	35759.4	-216732	0
26	1165	13765	13775	-1	312039	312039	nan	-8244.36	165531	84955.4	nan	8244.36
291	139	13769	13786	41	302583	246508	145204	0	159968	151723	148474	0
365	139	13769	13786	41	159190	161548	294722	8020.79	159968	151723	148474	-8020.79
203	405	13793	13871	-1	nan	109674	nan	-0.449845	nan	29618.3	nan	0.449845
1165	329	13793	13809	-1	89066.2	89066.2	nan	1305.4	14558.9	11612.3	nan	-1305.4
139	225	13795	13813	-1	138218	138218	140453	-17707.9	200469	195090	nan	17707.9
164	325	13807	14013	-1	145736	145736	nan	-53116.5	129271	215091	310097	53116.5
102	685	13841	13855	-1	252094	252094	nan	-32286.6	16868.7	20614.1	25461.6	32286.6
82	102	13859	13913	-1	208708	208708	260894	-20145.8	224866	219106	nan	20145.8
524	173	13875	13953	-1	nan	35759.4	-216732	0	8926.8	97216.6	23247.6	0
203	405	13883	13941	-1	nan	109673	nan	-0.449845	nan	29618.7	nan	0.449845
66	1152	13885	13923	-1	32868	32868	20889.5	-5494.69	5674.13	13221.8	nan	5494.69
291	95	13901	13929	-1	195666	195666	145204	-10011.8	169112	190749	nan	10011.8
39	1125	13919	13939	-1	nan	8032.7	nan	-2667	1228.86	2264	nan	2667
102	82	13923	13929	-1	231289	231289	nan	14974.4	183588	188414	240748	-14974.4
203	405	13951	14047	43	nan	109673	nan	0	nan	29619.1	nan	0
405	229	13965	13976	43	nan	29619.1	nan	0	149944	115291	121292	-1351.07
203	229	13965	13976	43	nan	109673	nan	0	149944	115291	119941	-1351.07
524	111	13991	14062	-1	40196.7	40196.7	-216732	-0.788543	28972.9	87528.3	nan	0.788543
365	102	13999	14005	-1	238202	238202	302743	-9800.95	297357	246846	nan	9800.95
170	142	14009	14023	-1	105509	105509	77341.7	-861.275	3095.28	1150	nan	861.275
16	21	14041	14053	-1	7650	7650	nan	-0.480514	70760	34001.2	nan	0.480514
529	45	14050	14065	-1	17361.3	17361.3	nan	-5054.1	59125.1	106913	nan	5054.1
26	1165	14057	14069	-1	303028	303028	nan	-2661.38	183775	94318.8	nan	2661.38
325	524	14067	14077	-1	268297	268297	363213	0	nan	40195.9	-216732	0
220	40	14071	14105	44	143771	195733	nan	0	233543	159820	nan	0
405	39	14089	14095	-1	30049.7	30049.7	nan	nan	nan	5365.7	nan	nan
